# Supplementary material for: Non-calyceal inputs gate the timing of calyx of Held evoked MNTB output
Source: Commun Biol. 2026 May 22;9:697. doi: 10.1038/s42003-026-10321-w (PMC13197447; doi:10.1038/s42003-026-10321-w)
Supplement: Supplementary file 2 — Supplementary data [file 42003_2026_10321_MOESM2_ESM.xlsx]

## Sheet: Figure1_rawdata
		Figure 1C						Figure 1D						Figure 1E
			Mongolian_Gerbil_NC_input	Mongolian_Gerbil_C_input	Etruscan_Shrew_NC_input	Etruscan_Shrew_C_input			Mongolian_Gerbil_NC_input	Mongolian_Gerbil_C_input	Etruscan_Shrew_NC_input	Etruscan_Shrew_C_input		10 Hz																																10 Hz
		AVG	-0.402	-12.7	-0.132	-3.78		AVG	0.000755	0.000333	0.000898	0.000265		Pulsenumber	Mongolian_Gerbil_NC_input																															Pulsenumber	Etruscan_Shrew_NC_input
		SEM	0.05	2.18	0.017	1.28		SEM	0.0002	3.33e-05	0.000141	3.4e-05			AVG	SEM																															AVG	SEM
														1	1	0	1	1	1	1	1	1	1	1	1	1	1	1	1	1	1	1	1													1	1	0	1
			-0.282	-13.6	-0.0946	-5.32			0.000678	0.000254	0.00129	0.000445		2	1.34329	0.116304	2.65123	1.3207	1.55004	1.89964	1.19476	1.17104	0.932934	0.852209	1.19024	1.36713	0.853005	1.86348	0.982743	1.30247	1.2121	1.14898														2	1.1075	0.140861	0.342033
			-0.53	-10.2	-0.092	-4.14			0.000296	0.000244	0.000794	0.000285		3	1.50625	0.179069	1.72246	2.74828	1.7042	3.44638	0.638761	1.98196	1.73778	1.32267	1.07257	1.16187	0.684827	1.906	1.24448	1.48587	0.8789	0.988387	0.880815													3	1.57724	0.451668	1.69461
			-0.196	-19.7	-0.11	-11.8			0.000521	0.000416	0.00044	0.000203		4	1.72639	0.232542	3.14002	2.78071	2.57091	4.2609	0.790002	1.71399	1.64073	1.22906	1.20857	1.04224	0.420177	1.59054	1.25591	1.58218	1.10257	1.77871	1.24149													4	1.49384	0.313887	1.75139
			-0.192	-9.24	-0.255	-3.75			0.00032	0.00045	0.000314	0.000183		5	1.61745	0.296337	2.44634	4.40007	3.59312	3.57463	0.752174	1.04059	2.30044	0.99085	1.10777	0.663988	0.670876	1.90815	1.02184	0.875765	0.570538	1.15116	0.428395													5	1.48828	0.150704	0.920232
			-0.468	-17.8	-0.0826	-1.01			0.00129	0.000366	0.00123	0.000208		6	1.53565	0.169413	2.24336	2.87812	1.85095	2.78973	0.599736	1.24688	2.45358	1.40005	1.12225	1.46409	0.900221	1.75737	0.952682	1.30116	1.17394	1.34093	0.630934													6	1.33408	0.206104	1.16772
			-0.183	-5.7	-0.0806	-2.45			0.00191	0.000234	0.000165	0.000235		7	1.69003	0.262502	4.40187	3.28847	3.17843	2.11827	1.3405	2.05457	2.01472	0.789259	1.22815	1.15019	0.645954	1.99267	1.01733	0.417831	0.863895	1.39697	0.831393													7	2.9509	1.69746	0.434294
			-0.293		-0.193	-0.992			0.000638	0.000366	0.00103	0.000298515		8	1.3859	0.173887	2.53729	1.9251	2.18807	0.715006	0.650997	1.74524	1.6617	1.91249	1.20279	0.847641	0.723017	2.19705	0.88396		0.184375	1.85127	0.948402													8	1.23263	0.19965	0.988858
			-0.26		-0.0527	-0.81			0.000386		0.00189			9	1.55953	0.245455	2.98496	3.07297	3.2211	2.21843	0.609532	1.39333	1.68971	0.706416	1.19427	0.693065	0.848737	2.45218	0.829555		0.0812285	1.06028	1.89667													9	1.33725	0.185215	1.40548
			-0.128		-0.0628						0.0013			10	1.77033	0.304504	5.02378	3.55712	2.5725	2.5514	1.37257	1.8627	1.55858	1.00317	1.35901	0.747536	0.624729	2.20737	0.958728		0.119644	1.56197	1.24441													10	1.09272	0.151898	1.33855
			-0.358		-0.0556						0.00183			11	1.94994	0.345162	3.17965	2.9104	2.62383	5.80984	1.04993	1.48212	2.39515	1.37976	1.31765	0.993313	0.774952	2.2982	0.757486			1.38613	0.890607													11	1.0944	0.176269	0.680667
			-0.199		-0.133						0.000859			12	1.91428	0.316718	4.19049	3.3562	3.48036	3.46741	0.532558	2.0216	2.37422	0.999716	1.37399	0.720662	0.557251	2.31652	0.721114			1.49573	1.10643													12	1.24189	0.19723	0.936934
			-0.184		-0.172						0.00124			13	1.56006	0.272221	4.76778	2.2912	2.06836	2.82853	0.770875	1.34203	2.38819	1.70116	1.08037	0.953366	0.4454	2.07745	0.749067	0.627233	0.201805	1.43811	0.790031													13	1.281	0.218963	0.83799
			-0.548		-0.118						0.00123			14	1.80352	0.428112	7.85778	3.68665	1.96124	2.56773	0.764718	1.72109	1.31392	1.10712	1.37493	1.0001	0.738035	2.07243	0.776487	0.807173	0.286599	1.73853	0.88538													14	1.46205	0.317758	0.860963
			-0.342		-0.144						0.000558			15	2.08608	0.585028	10.2812	2.9303	3.33831	1.09289	0.876511	2.17288	2.349	0.821882	1.14727	1.11268	0.753539	2.25372	0.96537		0.400471	1.35677	1.52457													15	1.3801	0.433006	1.13876
			-0.0969		-0.205						0.000209			16	1.82596	0.280774	4.74961	2.9992	3.52331	1.61475	1.2818	2.0924	1.24253	1.29696	1.38489	0.853981	0.495337	2.36602	0.666774	1.85576		1.68517	1.1069													16	1.38448	0.270923	1.56796
			-0.276		-0.264									17	1.61878	0.248824	3.71503	3.13644	2.39566	1.16406	0.661481	2.28863	2.56457	0.880863	1.30633	0.772874	0.416921	2.61254	0.60886	1.58409	0.495263	2.14628	0.769322													17	1.10999	0.191696	0.876481
			-0.318											18	2.10274	0.441185	4.69332	2.79223	2.5191	7.51461	0.653092	1.53139	2.42796	1.45656	1.16657	1.01661	0.668591	2.16094	0.916281	1.32148		1.38958	1.41558													18	1.37602	0.172674	0.96836
			-0.518											19	1.81932	0.306209	2.79109	5.26748	3.05782	0.857713	0.988605	2.72258	1.84947	1.28844	1.48078	0.998525	0.610841	2.28676	0.976497		0.404616	1.41978	2.10804													19	1.50024	0.256468	1.32716
			-0.309											20	1.68678	0.267477	3.37591	3.86926	2.84673	0.607065	0.725999	1.63676	3.33919	1.49307	1.47019	0.960303	0.663672	2.38568	0.7215	2.11011	0.904033	1.07564	0.490223													20	1.91747	0.329823	1.88689
			-0.398											21	2.07642	0.590014	10.4799	1.95174	3.61697	1.35545	0.779841	1.89268	1.77931	0.719325	1.38621	1.00312	0.629717	2.16582	0.815616		1.18445	1.62211	1.84053													21	1.30474	0.135118	2.19673
			-1.11											22	1.97552	0.304666	5.50541	2.97615	3.43518	1.53797	0.813585	2.76608	2.8772	1.94093	1.19382	1.30404	0.69704	2.53131	0.982164	1.22493	0.628911	1.58912	1.57999													22	1.29136	0.479402	0.684992
			-0.6											23	1.81847	0.253169	3.58969	3.11409	3.94256	3.01373	1.05077	1.56015	2.43857	1.11989	1.24698	0.694135	0.46281	1.99521	1.0388	1.68412	0.875635	1.65053	1.43632													23	1.47159	0.389192	1.336
			-0.323											24	2.093	0.383612	4.39372	2.91146	4.68374	6.10133	0.952886	1.96208	2.11468	1.0612	1.34684	0.988578	0.641475	2.45194	1.06153	1.60781	0.501411	1.62175	1.17857													24	1.38497	0.247905	1.43496
			-0.537											25	1.95746	0.521645	9.53977	3.41776	3.58227	1.38977	1.01028	1.93945	2.0473	0.930652	1.06431	0.760559	0.641412	2.23733	0.845147	0.646922	1.07729	1.33337	0.813223													25	1.58016	0.154761	1.27232
			-1											26	1.86657	0.363018	4.227	2.45699	3.7159	4.50126	0.697572	1.84903	4.6933	1.25991	1.03952	0.706342	0.371258	1.94554	0.852545	0.753916	0.358956	1.11239	1.19026													26	1.77865	0.497404	1.0549
			-0.806											27	2.35598	0.631836	10.692	3.24632	1.99137	2.89867	1.39065	1.65882	2.87036	1.54646	1.54183	0.8011	0.301091	2.48235	1.01994			1.59296	1.30588													27	1.55546	0.472295	1.06855
														28	2.11885	0.528511	8.91823	3.49509	2.04998	1.95851	0.904253	1.97205	2.70397	1.11098	1.45629	1.01894	0.696287	2.26301	0.925365			1.73415	0.575686													28	1.27142	0.277056	1.33331
														29	1.95752	0.354021	4.94609	3.96602	4.00773	0.484656	0.983547	2.08533	2.08182	1.12962	1.26382	1.15097	0.406436	2.38427	0.991977			1.20688	2.27357													29	1.18821	0.161056	1.23475
														30	2.05943	0.521713	8.60024	3.65399	3.07029	1.00329	0.582103	2.22397	2.19036	1.33997	1.21035	1.00871	0.639254	2.15717	1.07859			1.35591	0.777294													30	1.22128	0.138915	1.80802
														50 Hz																																50 Hz
														Pulsenumber	Mongolian_Gerbil_NC_input																															Pulsenumber	Etruscan_Shrew_NC_input
															AVG	SEM																															AVG	SEM
														1	1	0	1	1	1	1	1	1	1	1	1	1	1	1	1	1	1	1	1													1	1	0	1
														2	1.73719	0.209489	3.56307	2.12109	3.9898	1.52615	1.18062	1.08414	1.73225	1.73225	1.37739	1.49706	1.16405	2.27798	1.28015	1.71529	0.950925	1.57094	0.769034													2	1.12424	0.0954625	0.610558
														3	1.88054	0.261557	2.81213	2.71965	2.31604	1.69216	1.30385	0.984939	1.11563	1.11563	1.4193	1.64392	1.0943	1.91405	1.82754	2.54745	5.31762	1.2321	0.91286													3	1.72985	0.182851	3.22131
														4	1.82049	0.211015	3.59515	2.94495	2.31774	2.37169	0.95524	0.980779	0.994461	0.994461	1.34396	1.8686	0.697557	2.42121	1.77944	2.38866	2.95894	1.21272	1.12271													4	1.74752	0.212579	1.224
														5	1.95471	0.228031	4.37618	2.79163	1.87631	1.86911	1.38395	1.73984	1.27579	1.27579	1.40046	1.5534	0.76809	2.78247	1.96124	1.89981	3.65216	1.31295	1.31088													5	1.40501	0.163273	1.72182
														6	2.09056	0.297915	5.92954	3.35852	3.513	1.71184	1.56119	1.50621	1.18557	1.18557	1.63271	1.73186	0.866598	2.20607	2.02252	2.39149	2.23136	1.24235	1.26307													6	1.42092	0.153472	1.09061
														7	1.85531	0.191821	3.79194	2.01986	1.88075	1.70586	1.61284	1.82018	1.17535	1.17535	1.26778	1.385	0.870746	2.4334	1.67547	2.83223	3.14382	1.0253	1.72437													7	1.51973	0.134224	1.51967
														8	1.93148	0.275179	5.83854	2.15212	2.67975	1.50149	1.5156	1.68008	1.61281	1.61281	1.4396	1.28699	0.821533	2.44314	1.92031	2.34561	2.00123	1.043	0.940524													8	1.81752	0.154923	0.557347
														9	1.98196	0.275391	5.52107	3.03332	2.68212	1.07553	2.24137	1.42823	1.28503	1.28503	1.28485	1.4897	0.846916	2.75185	1.63363	2.46238	2.22748	0.935142	1.50962													9	1.87553	0.259596	1.23551
														10	1.61524	0.287859	5.48187	1.22082	1.39523	1.63749	1.10337	1.6484	1.04875	1.04875	1.24103	1.03763	0.648205	2.24883	1.66566	0.882138	3.35971	1.05249	0.738691													10	1.45007	0.139033	1.80575
														11	1.94018	0.207637	3.92568	1.98642	2.95651	2.26878	1.65834	1.63063	1.59573	1.59573	1.43117	1.0407	0.489852	2.20384	1.98267	2.88705	2.83339	0.839451	1.65717													11	1.71997	0.14397	2.27216
														12	1.80991	0.350425	6.75401	1.71092	1.7847	1.22682	1.99689	1.68471	0.995856	0.995856	1.22437	0.896202	1.31118	2.27768	1.36351		2.49999	1.22396	1.01188													12	1.60217	0.1658	1.51632
														13	1.77095	0.28463	5.19869	1.62979	2.92101	0.638622	1.28301	2.5442	1.15431	1.15431	1.24984	0.757453	0.33151	2.57073	2.22428	2.56118	1.89522	1.06092	0.931126													13	1.4606	0.204555	1.43267
														14	1.81886	0.296187	5.78169	1.59877	1.47974	1.23057	0.760673	1.80992	1.02839	1.02839	1.36529	1.53588	0.718008	2.24828	1.5856	3.21857	2.58082	0.8562	2.0938													14	1.83114	0.156758	1.42116
														15	1.43488	0.251945	4.92082	1.59304	1.34032	0.990322	0.670189	1.64009	1.011	1.011	1.14905	0.970687	0.391243	2.33927	1.41777	0.619153	2.07368	0.664433	1.5909													15	1.55487	0.253698	1.27552
														16	1.73187	0.22975	4.01317	1.39583	3.28034	0.638368	0.748391	1.96679	1.27005	1.27005	1.33438	1.19293	0.592672	2.30761	1.80829	1.92875	2.91891	1.04893	1.72637													16	1.21927	0.149932	1.11185
														17	1.68669	0.259009	5.0289	1.52064	2.45162	1.10045	1.03536	1.9396	1.54717	1.54717	1.42038	0.778534	0.656713	2.40496	1.79338		1.60843	0.750573	1.40318													17	2.1549	0.197211	1.40794
														18	1.61974	0.207196	3.932	1.38333	2.40714	0.850833	1.02065	1.85417	1.37539	1.37539	1.17845	1.20632	0.583531	2.40454	1.70848	1.61055	2.82313	0.828325	0.993364													18	1.78324	0.322293	1.26164
														19	1.89284	0.331343	6.39529	2.02876	2.22775	2.22521	1.11213	2.05693	1.19264	1.19264	1.43783	0.956779	0.799175	2.10755	1.62278		2.471	0.678912	1.78													19	1.33006	0.143141	0.609455
														20	1.46041	0.198844	3.15541	1.49755	1.44868	0.631295	0.891521	1.79117	1.04395	1.04395	1.33206	0.866568	0.520681	2.37816	1.21975	3.23935	2.05903	0.824926	0.882954													20	1.36496	0.15931	1.00449
														21	1.40107	0.2825	4.9856	1.37011	1.57629	0.950791	1.09824	1.25969	0.53277	0.53277	1.32295	0.821801	0.518287	2.31498	1.58465		2.42577	0.559928	0.56252													21	1.64396	0.126571	0.904647
														22	1.61486	0.292083	5.46721	1.28061	1.76323	0.713409	0.767802	1.83917	1.29822	1.29822	1.18261	0.817428	0.914555	2.46718	1.5818		2.51868	0.878863	1.0488													22	1.82748	0.289786	2.21525
														23	1.54206	0.234514	3.81035	1.79859	2.7127	0.613896	0.594861	1.88492	1.23438	1.23438	1.31966	0.97342	0.70774	2.45061	0.966291		2.69611	0.868352	0.8067													23	2.58065	0.176491	0.952473
														24	1.43862	0.209574	3.79875	1.42539	1.97871	0.288347	0.722641	1.57587	0.952159	0.952159	1.27885	0.734533	1.29629	2.27966	1.62141		2.20764	1.00422	0.901238													24	2.0916	0.599527	1.7062
														25	1.33361	0.194725	3.09199	0.597221	2.04173	0.396824	0.750493	1.99678	1.13336	1.13336	1.39589	0.893186	0.393814	2.41372	1.18022		2.0605	0.705124	1.15354													25	1.62095	0.244041	1.05628
														26	1.43792	0.172969	2.22502	1.16216	2.15396	1.68276	1.42942	1.85587	0.97105	0.97105	1.16455	0.747102	0.724072	2.1724	1.18103		3.04383	0.496938	1.02552													26	1.6262	0.181783	0.844049
														27	1.49027	0.372316	6.63023	1.43451	2.54467	0.479318	1.16933	1.41863	0.779295	0.779295	1.20259	0.95916	0.946341	2.29563	1.16124		0.459045	0.529149	1.0558													27	3.91087	1.25498	0.942984
														28	1.26948	0.234178	4.02257	0.899759	1.53238	1.02196	1.17255	1.80263	1.0239	1.0239	1.35783	0.535761	0.352429	2.1588	1.0151			0.630641	0.491943													28	1.56348	0.560609	1.16187
														29	1.33773	0.167459	2.34796	1.02215	1.75035	2.23908	0.958479	1.69106	1.01433	1.01433	1.17518	1.01862	1.06158	2.65758	1.00606			0.442386	0.666833													29	1.91709	0.234541	1.87254
														30	1.42619	0.195398	3.21715	1.05346	2.44809	1.60005	0.635158	1.89143	1.03381	1.03381	1.46721	1.01776	0.500042	2.32788	1.03191			0.755457	1.37967													30	1.72675	0.170788	1
														100 Hz																						100 Hz										100 Hz
														Pulsenumber	Mongolian_Gerbil_NC_input																					Pulsenumber	Mongolian_Gerbil_C_input									Pulsenumber	Etruscan_Shrew_NC_input
															AVG																						AVG	SEM									AVG
														1	1	0	1	1	1	1	1	1	1	1	1	1	1	1	1	1	1	1	1	1		1	1	0	1	1	1	1	1	1		1	1	0	1
														2	1.8	0.168689	1.84716	3.85846	1.50435	1.06718	2.82496	2.59142	2.25004	1.13389	1.48323	1.56677	0.424281	1.30073	1.11363	2.92886	1.8182	1.53111	1.48003	1.22854		2	0.766294	0.0477119	0.619375	0.687818	0.939707	0.773625	0.719967	0.857273		2	1.48733	0.221818	3.52571
														3	2.13	0.226772	2.47328	5.47018	4.47546	1.07559	3.15009	2.01343	2.42568	1.69729	1.40919	1.56135	0.698454	1.74792	1.69978	2.36219	2.65634	1.05523	1.12996	2.84288		3	0.614006	0.0558264	0.43434	0.534384	0.828743	0.583686	0.601224	0.70166		3	1.94654	1.29698	4.11072
														4	2	0.223743	1.64891	5.65854	1.80517	0.710443	2.09462	1.99499	2.51087	1.22727	1.7828	2.17984	0.556457	1.8192	1.68418	3.35194	1.23652	0.742734	0.922105	3.24403		4	0.527446	0.0482945	0.370194	0.432718	0.698785	0.594225	0.50005	0.568702		4	1.9753	0.561934	4.74581
														5	1.89	0.216787	1.59988	3.96495	2.72565	0.467149	2.64924	2.51183	2.97976	0.824171	1.74403	1.69721	0.528226	1.79274	1.75667	2.53185	1.23973	0.608017	1.03929	2.09163		5	0.500645	0.0495012	0.345934	0.410035	0.692887	0.480175	0.512073	0.562764		5	2.55125	0.686362	3.24079
														6	1.96	0.297788	2.32898	3.13099	1.5883	1.36865	1.81254	2.1193	3.68711	1.10674	1.92817	1.87112	0.528242	1.57292	1.80991	2.37325	0.953582	0.416214	1.0187	2.71646		6	0.468187	0.0515606	0.304541	0.366536	0.66865	0.50852	0.464162	0.496711		6	2.74856	0.548113	5.93628
														7	1.9	0.261209	2.18396	2.73053	2.84509	0.355393	2.32683	2.71958	2.82117	1.65212	1.69323	1.31773	0.436273	1.80522	1.4359	1.96523	1.21825	0.521166	1.56629	4.04148		7	0.438021	0.047253	0.310983	0.341259	0.631033	0.41919	0.426469	0.499191		7	2.36773	1.50123	5.99569
														8	1.62	0.241854	2.10024	1.99346	1.16974	0.630947	1.11377	2.94008	2.62242	1.33396	1.82665	1.02517	0.871146	1.68381	1.43906	1.75366	0.649345	0.379308	0.847451	2.19374		8	0.44411	0.0365423	0.318521	0.365285	0.54424	0.487401	0.428161	0.52105		8	2.15322	0.481775	5.62771
														9	1.67	0.21724	1.86903	3.06319	1.87727	0.462034	1.72146	2.28624	2.03982	0.676362	1.95323	1.33587	0.660842	1.49197	1.94781	2.17975	1.3596	0.504462	0.982356	3.12734		9	0.410958	0.0269043	0.329486	0.340852	0.503561	0.421002	0.423392	0.447453		9	2.99175	0.763476	4.45803
														10	1.68	0.190389	2.50234	2.28618	1.93808	1.35905	2.17052	1.93521	1.78637	0.7424	1.84715	1.41423	0.464871	1.58929	1.65374	1.93838	1.75298	0.481756	1.29121	2.61434		10	0.383919	0.0340626	0.270412	0.327532	0.508076	0.398828	0.363055	0.435611		10	2.00353	0.442881	4.23333
														11	1.59	0.224299	1.53079	1.63507	1.37965	0.323992	1.38645	2.42093	2.00385	1.71283	1.31464	1.17262	0.561456	1.66403	1.67408	1.65179	0.849838	0.495305	0.826078	5.05045		11	0.41173	0.0376255	0.276717	0.358939	0.542513	0.476779	0.414317	0.401117		11	2.22541	1.0886	7.83086
														12	1.49	0.190427	1.67608	2.10483	1.08035	0.783213	1.72464	2.82832	2.10368	0.608043	1.76101	1.11689	0.244913	1.48399	1.57085	2.09824	1.08967	0.464762	0.93988	2.96687		12	0.416356	0.035472	0.279047	0.366061	0.52628	0.415902	0.43064	0.480207		12	2.47277	0.901189	5.92226
														13	1.53	0.192161	1.92838	1.45184	1.22539	0.36078	2.00905	3.45888	2.69242	1.18675	1.51405	0.966086	0.435991	1.6251	1.79974	1.85485	1.05732	0.392803	0.738983	2.39796		13	0.380505	0.0347441	0.276717	0.377966	0.511563	0.300068	0.397441	0.419275		13	2.14259	0.512019	4.00252
														14	1.29	0.142602	1.90955	1.52339	1.25759	0.993438	1.05114	2.91963	2.60679	1.06243	1.39134	0.958384	0.292781	1.45147	1.42666	1.72145	1.26119	0.3937	1.41824	1.75612		14	0.413814	0.0464184	0.228196	0.359812	0.567137	0.459124	0.413461	0.455155		14	2.36052	0.587131	7.0102
														15	1.4	0.158003	1.87198	1.92656	1.90265	0.615207	1.06122	2.52107	2.5927	0.793222	1.46488	1.18162	0.679236	1.39598	1.43391	2.39449	0.631441	0.447863	1.28605	2.40769		15	0.408877	0.0361777	0.295769	0.33694	0.538081	0.471565	0.387436	0.423475		15	2.07724	0.608147	4.9364
														16	1.45	0.181358	1.13698	2.16151	1.43857	0.681238	1.31292	2.38708	3.55479	0.841704	1.63071	1.12852	0.260737	1.64491	1.34972	1.24598	0.775416	0.461603	0.873826	4.02203		16	0.414387	0.0393594	0.26959	0.329059	0.511151	0.499089	0.422811	0.454625		16	2.38273	0.558393	6.661
														17	1.5	0.21521	1.99798	1.57385	1.02296	0.814138	0.862365	3.41269	2.44997	1.04883	1.47468	0.93114	0.507759	1.57152	1.06849	1.90702	1.08999	0.367169	0.931359	3.21972		17	0.416282	0.0270678	0.336476	0.369372	0.523833	0.437838	0.441313	0.388858		17	2.53215	0.532098	5.78685
														18	1.25	0.142869	1.31185	1.56364	0.699957	0.337079	1.4509	2.1854	2.22039	1.27825	1.39235	0.720481	0.385658	1.43104	1.36258	2.10145	0.715593	0.384879	0.807904	3.57225		18	0.403216	0.039931	0.257665	0.351323	0.546359	0.388409	0.417034	0.458503		18	2.3647	0.937699	6.0685
														19	1.34	0.138339	1.99769	1.59943	1.15954	0.999791	1.43524	2.34576	1.89155	0.754627	1.52126	1.14059	0.392355	1.55287	1.53603	0.880246	1.46248	0.471295	0.954858	3.30482		19	0.410725	0.0406455	0.275894	0.338883	0.565696	0.403755	0.454815	0.425304		19	2.35518	0.591359	6.50269
														20	1.45	0.225442	1.53428	0.87252	1.29613	0.218054	1.86151	2.50684	2.61746	0.886751	1.50133	0.892701	0.371691	1.39024	1.33974	2.10622	0.645658	0.447766	0.893922	4.01474		20	0.404827	0.0499682	0.21449	0.306813	0.554487	0.438921	0.452723	0.461529		20	2.62819	0.943911	5.04912
														21	1.23	0.12401	1.60234	0.748689	1.74719	1.65731	0.849137	1.89374	2.72817		1.48041	0.844993	0.337391	1.49564	1.43692	1.31434	0.866726	0.47405	1.53184	2.84045		21	0.405636	0.0381794	0.269315	0.320999	0.517782	0.472685	0.430931	0.422101		21	2.98491	0.701668	4.87277
														22	1.4	0.186206	1.29472	1.16367	0.75814	0.295633	1.46214	2.56494	2.9898	0.850475	1.40933	0.614142	0.421166	1.4148	1.62099	1.97929	0.794953	0.458642	2.88739	2.11837		22	0.410608	0.0423506	0.246152	0.34251	0.545998	0.445162	0.424033	0.459793		22	2.3048	0.477623	5.06215
														23	1.14	0.108739	1.55734	1.12107	1.25447	0.831336	1.13034	1.75759	2.07678	0.735646	1.08801	0.5704	0.27078	1.5289	1.14249	1.84934	0.838231	0.388004	1.03884	2.17429		23	0.392592	0.0424598	0.232171	0.322398	0.529054	0.443428	0.388965	0.439535		23	2.63965	0.487615	6.29941
														24	1.36	0.181007	1.18656	2.4819	1.41243		1.63033	2.72935	2.72619	0.752592	1.23268	1.3551	0.275483	1.19114	1.03679	1.83919	0.812086	0.961437	0.737462	3.49445		24	0.389746	0.0345185	0.287545	0.326605	0.521305	0.351873	0.424016	0.427131		24	2.80213	0.960765	6.84456
														25	1.16	0.116973	1.35104	1.36735	1.7721		0.952548	1.87188	1.87756	0.48031	1.47696	1.18091	0.441614	1.4283	1.24923	0.797642	1.29578	0.414234	0.919547	1.99195		25	0.376675	0.0317641	0.269864	0.313579	0.487609	0.370859	0.394233	0.423904		25	2.94446	1.1882	4.88829
														26	1.39	0.18717	1.4063	1.57373	1.23592		1.1753	3.9577	2.28042	0.952841	1.2805	0.723308	0.427555	1.36296	1.39246	2.57406	0.90116	0.351628	1.75248	3.44583		26	0.36551	0.0448148	0.18228	0.327013	0.517261	0.386068	0.374033	0.406403		26	2.96962	0.638267	8.2055
														27	1.12	0.107855	1.16993	1.20099	1.27191		1.83143	1.48634	2.30268	0.834269	1.49138	0.957365	0.492592	1.27135	1.14194	1.46734	0.682817	0.349574	1.03133	2.0892		27	0.376714	0.0392898	0.248345	0.294263	0.518975	0.425459	0.376057	0.397184		27	2.18298	0.294245	5.52393
														28	1.11	0.11989	1.66075	1.72608	0.991791		0.96657	1.77802	1.63364	0.540633	1.25896	0.7493	0.364707	1.27653	1.06366	1.81766	0.793211	0.335041	1.0721	2.98389		28	0.389895	0.0311892	0.304267	0.324858	0.520077	0.414901	0.383265	0.392005		28	3.12706	0.943714	8.22196
														29	1.14	0.11343	1.77234	0.943596	0.821368		0.914893	2.14371	2.40285	0.672242	1.60402	0.825714	0.363934	1.29209	0.930588	0.801991	0.630905	0.535616	1.46951	1.61997		29	0.379086	0.0376059	0.254101	0.284518	0.497153	0.425293	0.41811	0.395339		29	2.73591	0.986035	8.30146
														30	1.2	0.199475	1.11359	1.34558	0.849956		1.52631	1.66444	2.00307	0.261291	1.54997	0.563476	0.55087	1.27041	1.33567	1.35127	0.716911	0.407933		2.04057		30	0.39526	0.0415234	0.2467	0.319735	0.532755	0.420243	0.390533	0.461594		30	2.86853	1.43241	9.93766
														200 Hz																						200 Hz										200 Hz
														Pulsenumber	Mongolian_Gerbil_NC_input																					Pulsenumber	Mongolian_Gerbil_C_input									Pulsenumber	Etruscan_Shrew_NC_input
															AVG																						AVG	SEM									AVG
														1	1	0	1	1	1	1	1	1	1	1	1	1	1	1	1	1	1	1	1	1		1	1	0	1	1	1	1	1	1		1	1	0	1
														2	1.59548	0.161678	3.54665	1.41315	1.36235	3.98259	1.11968	1.83109	0.707021	1.08709	1.31398	1.7733	0.65802	1.65617	1.43004	1.54414	0.849328	1.31713	0.798773	3.13837		2	0.780676	0.0366904	0.701857	0.71592	0.923849	0.701646	0.814033	0.826751		2	1.43716	0.264269	0.778362
														3	1.56784	0.13696	2.85955	1.97883	0.857284	1.95847	2.51092	2.98382	0.875384	1.31032	2.08778	1.60143	0.838969	2.36905	1.76872	1.47885	0.304334	0.750216	0.98912	1.63573		3	0.605388	0.050316	0.457574	0.492806	0.785561	0.585176	0.613698	0.697515		3	1.92449	0.600482	0.977075
														4	1.47429	0.176006	4.36852	1.2093	0.78115	1.178	1.78837	2.96145	0.921843	0.831121	1.58889	1.41743	1.00476	2.57484	1.81665	1.61974	0.262631	0.34974	1.29741	2.02744		4	0.49871	0.0535212	0.327832	0.419732	0.674833	0.419666	0.547158	0.603037		4	3.4329	2.15192	1.09162
														5	1.35937	0.170428	3.78131	1.11491	0.474017	1.70969	2.95625	1.99548	1.06956	0.654577	1.70478	1.17583	0.540029	2.17731	1.38599	2.62561	0.235831	0.379112	0.390331	2.35815		5	0.442614	0.0500818	0.3246	0.401451	0.614324	0.296951	0.503676	0.51468		5	1.58631	3.70104	1.54564
														6	1.26793	0.138518	3.04988	0.537382	0.774866	1.5745	1.29071	2.1484	1.42419	0.585255	1.49526	1.3898	0.217183	2.26394	1.78957	1.07384	0.157459		0.666196	2.07882		6	0.426268	0.0478453	0.31335	0.354685	0.581931	0.311255	0.459498	0.536889		6	1.7563	0.697744	2.90194
														7	1.25666	0.145192	3.27861	0.502029	0.613902	1.15178	1.89616	1.83994	1.0044	0.644965	1.75608	1.44831	0.495399	1.99085	1.66801	1.42017	0.188466	0.219411	0.768696	1.8637		7	0.416261	0.0425902	0.244768	0.391008	0.515621	0.376692	0.442588	0.526891		7	2.46111	2.35334	1.28969
														8	1.20783	0.164718	2.18327	0.377912	0.428157	0.835186	1.75145	2.80961	0.675321	0.363326	1.79365	0.938748	0.644879	2.1233	1.4246	1.09888	0.149951	0.324083	0.486455	3.03562		8	0.412853	0.0431764	0.25183	0.362507	0.536406	0.388866	0.416927	0.520582		8	1.62388	1.8688	2.36349
														9	1.31977	0.167381	3.12965	0.456649	0.407859	1.78633	1.12743	2.27919	1.20386	0.312511	1.30972	1.62901	0.560727	2.05815	1.34366	2.94512	0.170343	0.453363	0.557254	2.60538		9	0.374813	0.0447051	0.2097	0.317849	0.519842	0.342493	0.403132	0.455863		9	2.44252	1.40717	1.64334
														10	1.16241	0.148044	1.85572	0.524111	0.320926	0.959578	1.22934	1.91813	1.41939	0.478647	1.53045	1.11278	0.317172	1.95772	1.0903	1.4892	0.162242	0.406656	0.687765	3.19295		10	0.347478	0.0434997	0.22502	0.293473	0.466865	0.246952	0.394059	0.458499		10	2.16903	2.0921	1.39862
														11	1.25597	0.140191	2.51007	0.395459	0.498335	1.44982	1.36397	2.35767	0.93555	0.945782	1.44689	1.29816	0.586513	1.90977	1.21092	1.07352	0.195541	0.367813	0.703646	2.82692		11	0.357227	0.0439868	0.253506	0.251131	0.489217	0.278757	0.424484	0.446268		11	2.12342	1.01729	2.50837
														12	1.26621	0.169116	2.37892	0.551569	0.560554	1.28973	1.30281	2.35195	0.714545	0.714277	1.71465	0.969387	0.4722	1.9354	1.41394	0.765258	0.154507	0.488034	0.984034	3.63604		12	0.327078	0.0420451	0.18289	0.235687	0.439592	0.304029	0.396578	0.403695		12	1.89866	0.857692	2.81701
														13	1.13409	0.170401	3.27115	0.478014	0.437105	0.57722	1.18315	1.63469	0.748356		1.45396	1.34618	0.427255	1.75133	1.15118	1.02554	0.183724	0.361122	0.784429	3.44339		13	0.311344	0.0404202	0.216283	0.237067	0.425146	0.214585	0.370902	0.404078		13	2.0823	1.10388	2.92427
														14	1.09946	0.146531	1.90162	0.90633	0.49519	1.43739	0.979306	2.02065	0.833836	0.460918	1.5451	0.804833	0.217856	1.84351	1.26371	1.1586	0.190652	0.517563	0.50741	3.29891		14	0.305543	0.0367586	0.199407	0.224734	0.39427	0.250196	0.385009	0.37964		14	2.42474	1.45599	2.06073
														15	1.1304	0.165367	2.57399	0.39409	0.379489	1.0132	1.64508	2.66061	1.042	0.425573	1.45532	1.04248	0.366046	1.84447	1.12109	1.99581	0.198979	0.417819	1.0564	1.51372		15	0.29957	0.0291761	0.200843	0.229838	0.376433	0.291639	0.347879	0.350787		15	2.16061	1.34942	4.00622
														16	1.08207	0.164993	2.57301	0.532695	0.479976	1.00217	1.21227	1.67256	0.582365	0.355421	1.30338	0.877697	0.403311	1.755	1.24961	1.0207	0.158354	0.20566	0.692882	3.4466		16	0.297398	0.0319596	0.195936	0.277567	0.355584	0.220452	0.34692	0.387929		16	2.65349	1.71064	3.04997
														17	1.00231	0.153618	2.24974	0.187663	0.380628	0.765111	0.784972	2.60243	0.626376		1.28484	0.706845	0.388453	1.84834	1.31519	0.784188	0.16059	0.310149	0.693422	2.1944		17	0.294301	0.04743	0.131184	0.207817	0.421107	0.244802	0.384269	0.376626		17	2.10494	1.01845	2.53442
														18	1.06374	0.163599	2.49897	0.555421	0.526145	0.882901	0.839897	2.31239	0.684347	0.405884	1.27931	0.667467	0.257657	1.78683	1.16594	0.523792	0.161615	0.374657	0.565092	2.66639		18	0.296909	0.0329349	0.200364	0.258325	0.359099	0.218535	0.384258	0.360874		18	3.4197	1.39119	2.80373
														19	1.17066	0.195125	2.34544	0.527523	0.344523	0.674618	1.24102	1.81484	0.676779	0.243552	1.57347	0.765788	0.399267	1.69151	0.909364	1.71587	0.301635	0.46501	0.897105	4.78228		19	0.309685	0.0322767	0.208982	0.22064	0.392796	0.306747	0.352984	0.375961		19	3.12968	1.15809	3.83593
														20	0.938983	0.116917	2.82737	0.452298	0.547177	0.615586	1.09885	1.85501	0.793425	0.761079	1.29768	0.755651	0.2797	1.70928	1.04564	0.597658	0.215298	0.510088	0.861871	1.92149		20	0.285012	0.0299757	0.202758	0.215151	0.366221	0.243532	0.35963	0.322781		20	2.97288	0.695934	4.12978
														21	1.1018	0.157451	2.48495	0.442294	0.341657	1.16378	1.76304	2.12735	0.479923	0.299754	1.23821	1.20387	0.275456	1.68731	1.21363	1.26262	0.136794	0.442466	1.12596	2.69849		21	0.316385	0.0390521	0.214966	0.23783	0.400978	0.239755	0.429533	0.375246		21	2.24238	1.57639	3.33274
														22	1.0979	0.156461	2.55742	0.38919	0.69759	1.78815	1.05193	2.42876	0.61709	0.771046	1.37941	1.04684	0.51717	1.78066	1.11684	1.11798	0.11709	0.400545	0.550558	3.0292		22	0.292164	0.0332958	0.175828	0.226982	0.358032	0.277021	0.391868	0.323255		22	1.90405	1.33994	2.1397
														23	1.00047	0.132025	1.90506	0.525522	0.287389	0.548173	1.35637	2.11094	0.688329	0.532871	1.19632	0.901975	0.300687	1.61411	0.959414	2.0777	0.317879	0.397978	0.558659	2.29394		23	0.287152	0.0418828	0.171998	0.211707	0.399538	0.200687	0.367742	0.371242		23	2.84296	1.23032	4.2969
														24	1.08409	0.170332	2.6043	0.847329	0.578416	0.98219	0.910348	2.39657	1.01337	0.538769	1.21379	0.980559	0.514938	1.64137	0.935275	0.616254	0.25043	0.594711	0.767186	3.51403		24	0.307026	0.0323808	0.213051	0.233153	0.353655	0.282719	0.423453	0.336124		24	3.26177	2.33886	3.52718
														25	0.946626	0.134156	3.40536	0.699105	0.32199	0.845318	1.31055	1.98516	0.574366	0.507582	1.36356	0.784482	0.417858	1.4348	1.04525	1.26785	0.177984	0.525056	0.513907	1.72563		25	0.307257	0.0428884	0.179419	0.225854	0.37514	0.23892	0.390318	0.433892		25	2.82292	0.569832	3.23503
														26	1.06818	0.201393	1.66	0.61402	0.42274	0.513921	0.595462	3.31397	0.749877	0.69484	1.42121	0.741762	0.344397	1.79166	0.774807	0.803624	0.113051	0.362691	0.468264	4.36167		26	0.288191	0.0367448	0.140999	0.22421	0.367611	0.290229	0.356348	0.349749		26	3.23431	1.58949	6.33479
														27	1.08257	0.167244	2.48728	0.525223	0.329788	0.588513	1.8551	2.13062	0.532462	0.299108	1.1095	1.08496	0.426525	1.69764	0.952094	1.61405	0.143526	0.379286	1.21516	3.5365		27	0.266698	0.0424708	0.174511	0.180788	0.371016	0.160908	0.360815	0.352152		27	3.07986	1.12593	3.95073
														28	1.01055	0.132571	2.99311	0.366049	0.464363	1.00779	1.12028	1.98858	0.771377	1.20176	1.23221	0.968165	0.389645	1.60983	1.15492	0.588928	0.155316	0.508626	0.740454	1.25686		28	0.296185	0.0330967	0.210298	0.249269	0.423906	0.243565	0.360657	0.289415		28	2.5904	1.552	3.56479
														29	1.04766	0.180186	2.70866	0.507376	0.625718	0.274184	0.689393	2.00131	0.721205	0.301235	1.19533	0.589457	0.537575	1.54178	0.943975	1.03808	0.133148	0.547507		3.70346		29	0.291976	0.0349624	0.214008	0.200544	0.355119	0.23143	0.357112	0.393645		29	2.69923	1.81268	4.85332
														30	1.01424	0.141723	1.97505	0.583078	0.263155	0.64608	1.46935	1.52461	0.652896	0.593744	1.17901	0.893817	0.384045	1.62589	0.929874	2.29517	0.12722	0.673782	0.654228	3.01315		30	0.289961	0.037624	0.202518	0.176033	0.390807	0.251298	0.343902	0.375207		30	3.39554	1.47466	4.48276
														300 Hz																						300 Hz										300 Hz
														Pulsenumber	Mongolian_Gerbil_NC_input																					Pulsenumber	Mongolian_Gerbil_C_input									Pulsenumber	Etruscan_Shrew_NC_input
															AVG	SEM																					AVG	SEM									AVG	SEM
														1	1	0	1	1	1	1	1	1	1	1	1	1	1	1	1	1			1	1		1	1	0	1	1	1	1	1	1		1	1	0	1
														2	1.49634	0.153642	3.92525	1.47651	1.90207	2.017	1.42811	0.912416	2.63383	2.22891	1.43915	1.41976	1.06475	1.18008	2.12659	0.0788411	1	1	1	1.33784		2	0.731415	0.0551023	0.545034	0.639657	0.931444	0.809712	0.761224	0.701417		2	1.50736	0.23119	1.03967
														3	1.68014	0.237619	2.74655	2.69098	5.19454	1.51587	1.89339	0.54652	4.61726	0.800262	1.52925	2.889	0.820315	1.52874	1.44253	0.344005	2.02295	0.896829	1.36111	1.73302		3	0.534034	0.0625327	0.357295	0.443926	0.779209	0.44329	0.549685	0.630801		3	1.50015	0.216571	1.8481
														4	1.44427	0.171218	2.50174	1.36651	3.22203	2.38075	1.2848	0.899063	3.15837	1.10326	1.53142	3.24735	0.982971	1.53205	1.22033		1.31306	0.496839	1.57653	1.22781		4	0.445563	0.0598655	0.252343	0.402465	0.61725	0.341152	0.447443	0.612725		4	1.68932	0.286061	1.69621
														5	1.35802	0.159443	3.68333	1.13527	3.23248	0.699665	2.08881	1.0034	1.86724	0.747948	1.8662	1.81671	0.967303	1.42586	1.05754	0.226638	0.504999	0.346435	0.405093	1.40913		5	0.420762	0.0516661	0.227702	0.387462	0.574316	0.354213	0.445814	0.535066		5	1.79354	0.264177	2.34421
														6	1.1532	0.117851	2.05628	0.82648	0.580761	2.09626	1.14622	0.654622	1.95605	0.499221	1.36909	1.77224	0.726198	1.3347	1.79817		0.459893		0.353448	1.38278		6	0.347064	0.0547692	0.192237	0.345463	0.554822	0.21243	0.363646	0.413783		6	1.67017	0.175368	2.52796
														7	1.40437	0.193788	3.39787	0.63317	1.14926	1.46551	1.82498	1.23656	3.04526	0.548856	1.47963	2.33587	0.504254	1.16101	0.853028	0.336892	0.750315	0.235301	0.277045	1.19217		7	0.33192	0.0439915	0.162545	0.337343	0.472892	0.263296	0.360952	0.394492		7	2.03279	0.231826	1.8553
														8	1.21727	0.172083	2.11265	0.347705	0.952598	0.94936	1.0477	0.443926	1.81241	0.304123	1.36602	1.43693	0.376838	1.09312	1.47174		0.506601		0.498693	1.77176		8	0.341539	0.0387402	0.207392	0.340475	0.473991	0.264144	0.369739	0.393491		8	1.7634	0.139249	1.67652
														9	1.21517	0.161028	3.39691	0.874967	1.06908	1.34017	2.26538	1.04848	1.55636	0.31883	1.25092	2.20327	0.796066	0.990905	1.15644		0.56193	0.23835	0.40263	1.32699		9	0.322084	0.0370035	0.180072	0.29778	0.415587	0.268163	0.367575	0.403324		9	1.86209	0.123697	1.75004
														10	1.06628	0.109847	1.74035	0.741427	0.498437	0.769947	1.4637	0.68157	1.48665	0.649497	1.26889	1.77164	0.655608	1.00367	1.16047		0.580204	0.39966	0.182666	1.37968		10	0.290532	0.0427084	0.127492	0.305563	0.425271	0.21506	0.342788	0.327017		10	1.85848	0.16884	2.8344
														11	1.26257	0.188761	2.53981	0.661471	1.38292	0.820071	1.10084	0.823244	1.44124	0.459529	1.23535	1.94586	0.632898	1.13872	1.02835	0.160643	0.687824	0.40355	0.624117	1.63229		11	0.289307	0.0371462	0.178938	0.27268	0.437474	0.214769	0.317414	0.314568		11	1.92752	0.22527	2.67442
														12	1.07028	0.151069	1.82504	0.395114	1.28154	0.662179	1.42613	0.886224	2.82241	0.297776	1.0491	1.5544	0.324403	1.00741	0.782708		0.677437	0.358079	0.900965	2.33586		12	0.26915	0.0377191	0.111203	0.271197	0.385135	0.233297	0.314857	0.299208		12	1.86743	0.158348	1.83584
														13	1.3209	0.168885	3.13875	0.634403	0.842618	1.0728	1.00047	0.875496	1.64231	0.659589	1.09423	2.25297	0.364401	0.964798	1.11333		0.727278	0.398821	0.153098	2.37926		13	0.267592	0.0474448	0.104089	0.237473	0.401678	0.181722	0.295764	0.384825		13	2.07818	0.196979	2.5181
														14	1.07062	0.105528	1.37729	0.618814	1.20623	1.11304	1.54215	0.769977	2.1476		0.96865	1.49445	0.705451	1.01251	1.22084	0.368901	0.623467	0.401728	1.44766	1.66638		14	0.248498	0.036371	0.112337	0.257277	0.336661	0.171721	0.288145	0.324849		14	1.77797	0.146327	2.51802
														15	1.16216	0.141836	2.82063	0.209792	1.9646	0.941193	1.19685	0.493912	2.60305	0.429185	1.10824	1.50825	0.550678	1.05134	1.26513	0.119544	0.781889	0.317602	0.342895	1.69118		15	0.228385	0.0369403	0.10244	0.274614	0.340622	0.13607	0.262251	0.254312		15	2.01196	0.186223	2.03588
														16	1.16376	0.12191	1.41835	0.472753	1.47448	0.769925	1.51173	0.84734	1.62136	0.987089	1.09598	1.85469	0.28481	0.964616	0.976205	0.942304	0.26391	0.38812	1.02251	1.94998		16	0.233356	0.0433728	0.0817175	0.23815	0.335116	0.132177	0.27385	0.339124		16	1.89727	0.131139	2.29038
														17	1.04983	0.126496	2.74826	0.659042	1.69577	1.18987	1.02775	0.573269	1.69901	0.421351	1.01826	1.05229	0.634832	0.889	0.983717	0.0914868	0.687772	0.33605		1.96703		17	0.224091	0.0384699	0.112956	0.201844	0.321699	0.129114	0.24226	0.33667		17	1.7571	0.13268	1.98221
														18	1.05207	0.16763	2.91967	0.703349	1.3055	1.34444	0.622031	0.503766	1.83484	0.380293	0.950813	1.13958	0.401706	0.904289	1.01103	0.194628	0.460221	0.403545	0.306669	1.98098		18	0.212906	0.0267748	0.115946	0.225395	0.279191	0.149508	0.243488	0.263907		18	1.80013	0.131587	2.43765
														19	1.05893	0.142602	2.09781	0.517839	1.09487	0.740199	1.21908	0.685876	1.40186	0.295918	1.23069	1.23743	0.307592	0.955087	0.705928	0.0535498	0.938386	0.416311	0.076312	1.78106		19	0.195351	0.0335174	0.0803772	0.203773	0.247318	0.113408	0.234652	0.292577		19	2.20272	0.295885	1.99191
														20	1.08066	0.112811	2.16096	0.181864	1.63539	1.60211	1.66875	0.97815	1.70391	0.524497	1.00443	1.27247	0.384967	0.967114	1.3922	0.434106	1.06646	0.379034	0.566336	1.60129		20	0.199074	0.0298567	0.0869754	0.184028	0.260328	0.147963	0.238319	0.276828		20	1.85828	0.156257	2.13392
														21	1.091	0.131305	2.65371	0.607995	1.15487	0.916883	1.03559	0.836652	1.29514	0.788931	1.0343	1.81446	0.546697	0.989938	1.28762	0.0859543	0.888398	0.373914	0.60734	1.72682		21	0.189282	0.0333771	0.102234	0.202009	0.281896	0.0776715	0.248052	0.223828		21	2.01355	0.154307	2.31253
														22	1.01943	0.11984	2.66162	0.48305	1.19474	0.505595	1.04562	0.936955	0.948772	0.534902	0.920321	1.52172	0.496179	1.05357	1.6781	0.327803	0.543611	0.423636	1.25355	1.857		22	0.195344	0.033469	0.07481	0.194971	0.249677	0.122193	0.242708	0.287703		22	2.05629	0.207371	1.94398
														23	1.06658	0.142799	2.08697	0.321124	1.12778	1.01392	0.965174	0.936306	1.69289	1.05164	0.983667	1.13291	0.370564	0.981466	1.15042	0.281172	0.78816	0.523654	0.375674	1.70822		23	0.199899	0.0281667	0.0949139	0.189487	0.256513	0.154258	0.221045	0.283176		23	2.59517	0.403198	2.68531
														24	1.10671	0.138826	1.71876	0.412614	1.44842	0.828057	0.910851	0.86231	2.00234	1.05003	0.860058	1.84401	0.373942	0.950023	0.806534	0.161038	0.687091	0.530078	0.711515	1.99337		24	0.203349	0.0322687	0.0765626	0.203932	0.271063	0.147925	0.237754	0.282861		24	2.12398	0.204889	2.59492
														25	1.15765	0.221084	2.95155	0.268472	0.88855	1.64968	0.75652	0.829366	1.13432	0.513837	1.09117	1.91199	0.342342	0.879199	1.03002	0.217153	0.49132	0.271776	0.621834	2.65046		25	0.201124	0.0305046	0.079037	0.178356	0.271869	0.164426	0.257394	0.255662		25	1.93018	0.197488	1.44646
														26	1.01163	0.137231	2.56499	0.528268	0.918072	0.947591	0.867572	0.612577	1.48289	0.729694	0.838245	1.6852	0.335353	0.991437	0.728286	0.166571	0.829815	0.525618		1.5455		26	0.201941	0.0285655	0.0818206	0.175263	0.281534	0.22055	0.253414	0.199063		26	2.74502	0.632529	2.54916
														27	1.11782	0.132533	1.67908	0.0958379	1.01476	1.01645	1.98007	0.61656	2.50319	0.438319	1.08059	1.96245	0.388736	0.939538	1.2553	0.713496	0.910825	0.382357	0.195447	2.09566		27	0.218617	0.0325253	0.0919241	0.204757	0.304318	0.169496	0.257734	0.28347		27	2.24535	0.284405	2.14323
														28	1.01032	0.117033	1.99232	0.78712	0.898078	0.96342	1.06132	0.62092	1.40692	0.731547	0.938275	1.77537	0.515858	0.969034	1.05789	0.158667	0.506006	0.553978	0.940871	2.06621		28	0.202515	0.0366979	0.0763565	0.218591	0.298735	0.10747	0.258649	0.255288		28	2.52617	0.379328	2.92711
														29	0.967652	0.158582	2.45059	0.135447	0.118691	1.25895	0.763627	0.634164	0.931366	0.511437	0.885738	1.43271	0.548982	1.0211	1.11913		0.64106	0.457444	0.45599			29	0.199685	0.0267409	0.10512	0.1721	0.292454	0.165921	0.22912	0.233396		29	1.89969	0.1498	1.82793
														30	1.16748	0.171003	3.59283	0.788111	1.26171	0.944975	1.00213	0.862813	1.69351	0.434153	0.793311	1.56137	0.31998	1.0345	1.46662		0.625811	0.317359	0.306669	1.59974		30	0.199913	0.0311616	0.0783153	0.189463	0.281864	0.151005	0.238754	0.260076		30	2.29339	0.292775	2.92281
														400 Hz																						400 Hz										400 Hz
														Pulsenumber	Mongolian_Gerbil_NC_input																					Pulsenumber	Mongolian_Gerbil_C_input									Pulsenumber	Etruscan_Shrew_NC_input
															AVG	SEM																					AVG	SEM									AVG	SEM
														1	1	0	1	1	1	1	1	1	1	1	1	1	1	1	1	1			1	1		1	1	0	1	1	1	1	1	1		1	1	0	1
														2	1.66294	0.153642	3.92525	1.47651	1.90207	2.017	1.42811	0.912416	2.63383	2.22891	1.43915	1.41976	1.06475	1.18008	2.12659	0.0788411	1	1	1	1.33784		2	0.705844	0.0635617	0.636026	0.613546	0.9243	0.519396	0.862711	0.679083		2	1.34144	0.208548	1.54488
														3	1.51028	0.237619	2.74655	2.69098	5.19454	1.51587	1.89339	0.54652	4.61726	0.800262	1.52925	2.889	0.820315	1.52874	1.44253	0.344005	2.02295	0.896829	1.36111	1.73302		3	0.485891	0.0669899	0.362021	0.396382	0.712592	0.287402	0.619337	0.537611		3	1.46608	0.166154	1.16718
														4	1.69852	0.171218	2.50174	1.36651	3.22203	2.38075	1.2848	0.899063	3.15837	1.10326	1.53142	3.24735	0.982971	1.53205	1.22033		1.31306	0.496839	1.57653	1.22781		4	0.393091	0.0664015	0.2872	0.311277	0.617331	0.175886	0.500547	0.466306		4	1.40318	0.160061	1.20311
														5	1.20603	0.159443	3.68333	1.13527	3.23248	0.699665	2.08881	1.0034	1.86724	0.747948	1.8662	1.81671	0.967303	1.42586	1.05754	0.226638	0.504999	0.346435	0.405093	1.40913		5	0.327511	0.0550679	0.218827	0.249913	0.543644	0.211838	0.438847	0.301998		5	1.67243	0.321681	0.85715
														6	1.24211	0.117851	2.05628	0.82648	0.580761	2.09626	1.14622	0.654622	1.95605	0.499221	1.36909	1.77224	0.726198	1.3347	1.79817		0.459893		0.353448	1.38278		6	0.311085	0.048479	0.204906	0.288109	0.474802	0.158005	0.397219	0.343468		6	1.82145	0.172584	2.53086
														7	1.32827	0.193788	3.39787	0.63317	1.14926	1.46551	1.82498	1.23656	3.04526	0.548856	1.47963	2.33587	0.504254	1.16101	0.853028	0.336892	0.750315	0.235301	0.277045	1.19217		7	0.298505	0.049071	0.217803	0.236479	0.475604	0.148665	0.38266	0.32982		7	1.41364	0.127561	1.01459
														8	1.45404	0.172083	2.11265	0.347705	0.952598	0.94936	1.0477	0.443926	1.81241	0.304123	1.36602	1.43693	0.376838	1.09312	1.47174		0.506601		0.498693	1.77176		8	0.279162	0.0483123	0.16683	0.231178	0.41082	0.131534	0.352559	0.382052		8	2.00053	0.307898	2.74153
														9	1.26479	0.161028	3.39691	0.874967	1.06908	1.34017	2.26538	1.04848	1.55636	0.31883	1.25092	2.20327	0.796066	0.990905	1.15644		0.56193	0.23835	0.40263	1.32699		9	0.27068	0.0448703	0.194466	0.248811	0.403008	0.10389	0.337084	0.336819		9	1.49264	0.245075	2.25121
														10	0.951472	0.109847	1.74035	0.741427	0.498437	0.769947	1.4637	0.68157	1.48665	0.649497	1.26889	1.77164	0.655608	1.00367	1.16047		0.580204	0.39966	0.182666	1.37968		10	0.243399	0.0449358	0.141241	0.254976	0.418271	0.113277	0.293189	0.239442		10	1.89384	0.327466	1.31756
														11	0.852468	0.188761	2.53981	0.661471	1.38292	0.820071	1.10084	0.823244	1.44124	0.459529	1.23535	1.94586	0.632898	1.13872	1.02835	0.160643	0.687824	0.40355	0.624117	1.63229		11	0.236309	0.0424102	0.140627	0.247307	0.370992	0.102716	0.329107	0.227106		11	2.17647	0.496418
														12	1.02825	0.151069	1.82504	0.395114	1.28154	0.662179	1.42613	0.886224	2.82241	0.297776	1.0491	1.5544	0.324403	1.00741	0.782708		0.677437	0.358079	0.900965	2.33586		12	0.245842	0.0311529	0.144926	0.240485	0.351448	0.174197	0.280895	0.2831		12	1.8455	0.31156	1.11892
														13	1.26448	0.168885	3.13875	0.634403	0.842618	1.0728	1.00047	0.875496	1.64231	0.659589	1.09423	2.25297	0.364401	0.964798	1.11333		0.727278	0.398821	0.153098	2.37926		13	0.208515	0.0296307	0.137557	0.203809	0.327334	0.128436	0.232887	0.221069		13	1.96964	0.339019	1.31453
														14	0.934142	0.105528	1.37729	0.618814	1.20623	1.11304	1.54215	0.769977	2.1476		0.96865	1.49445	0.705451	1.01251	1.22084	0.368901	0.623467	0.401728	1.44766	1.66638		14	0.212979	0.0432962	0.0947723	0.240863	0.321311	0.0685015	0.255244	0.297186		14	1.65872	0.251126	2.06233
														15	1.01765	0.141836	2.82063	0.209792	1.9646	0.941193	1.19685	0.493912	2.60305	0.429185	1.10824	1.50825	0.550678	1.05134	1.26513	0.119544	0.781889	0.317602	0.342895	1.69118		15	0.184768	0.0291705	0.117904	0.191646	0.294129	0.0978352	0.223383	0.18371		15	1.48342	0.209383	1.338
														16	1.14469	0.12191	1.41835	0.472753	1.47448	0.769925	1.51173	0.84734	1.62136	0.987089	1.09598	1.85469	0.28481	0.964616	0.976205	0.942304	0.26391	0.38812	1.02251	1.94998		16	0.189917	0.0350861	0.0761436	0.198335	0.267723	0.0978822	0.216231	0.283187		16	1.6374	0.195074	1.95604
														17	1.02751	0.126496	2.74826	0.659042	1.69577	1.18987	1.02775	0.573269	1.69901	0.421351	1.01826	1.05229	0.634832	0.889	0.983717	0.0914868	0.687772	0.33605		1.96703		17	0.188863	0.0415859	0.10337	0.183849	0.285821	0.0420307	0.215846	0.30226		17	1.52748	0.247377	1.45624
														18	0.94655	0.16763	2.91967	0.703349	1.3055	1.34444	0.622031	0.503766	1.83484	0.380293	0.950813	1.13958	0.401706	0.904289	1.01103	0.194628	0.460221	0.403545	0.306669	1.98098		18	0.160369	0.029129	0.10552	0.168978	0.22874	0.0463017	0.191169	0.221506		18	2.50746	0.592215	1.78259
														19	0.835371	0.142602	2.09781	0.517839	1.09487	0.740199	1.21908	0.685876	1.40186	0.295918	1.23069	1.23743	0.307592	0.955087	0.705928	0.0535498	0.938386	0.416311	0.076312	1.78106		19	0.151216	0.0315345	0.0983547	0.159828	0.253171	0.0353192	0.207184	0.153438		19	1.73777	0.249404	1.33624
														20	1.00016	0.112811	2.16096	0.181864	1.63539	1.60211	1.66875	0.97815	1.70391	0.524497	1.00443	1.27247	0.384967	0.967114	1.3922	0.434106	1.06646	0.379034	0.566336	1.60129		20	0.163173	0.0285911	0.0962052	0.19487	0.220687	0.0543275	0.198439	0.214507		20	1.49596	0.229105	1.32389
														21	1.07413	0.131305	2.65371	0.607995	1.15487	0.916883	1.03559	0.836652	1.29514	0.788931	1.0343	1.81446	0.546697	0.989938	1.28762	0.0859543	0.888398	0.373914	0.60734	1.72682		21	0.15715	0.022383	0.099583	0.160875	0.22296	0.0841775	0.197281	0.178023		21	1.88702	0.239502	1.01275
														22	0.983247	0.11984	2.66162	0.48305	1.19474	0.505595	1.04562	0.936955	0.948772	0.534902	0.920321	1.52172	0.496179	1.05357	1.6781	0.327803	0.543611	0.423636	1.25355	1.857		22	0.150387	0.0260262	0.0623257	0.187892	0.200295	0.0754477	0.198078	0.178286		22	1.58271	0.274673	1.6748
														23	1.08852	0.142799	2.08697	0.321124	1.12778	1.01392	0.965174	0.936306	1.69289	1.05164	0.983667	1.13291	0.370564	0.981466	1.15042	0.281172	0.78816	0.523654	0.375674	1.70822		23	0.149554	0.025139	0.0769625	0.156077	0.222951	0.0731949	0.188892	0.179248		23	1.54429	0.241177	1.77749
														24	1.07341	0.138826	1.71876	0.412614	1.44842	0.828057	0.910851	0.86231	2.00234	1.05003	0.860058	1.84401	0.373942	0.950023	0.806534	0.161038	0.687091	0.530078	0.711515	1.99337		24	0.142245	0.0269722	0.0793166	0.128631	0.195993	0.0514645	0.191957	0.206108		24	1.46886	0.240013	0.891588
														25	1.12469	0.221084	2.95155	0.268472	0.88855	1.64968	0.75652	0.829366	1.13432	0.513837	1.09117	1.91199	0.342342	0.879199	1.03002	0.217153	0.49132	0.271776	0.621834	2.65046		25	0.142384	0.0258305	0.105417	0.131995	0.218514	0.0467241	0.20189	0.149764		25	1.94367	0.296473	1.71437
														26	1.07508	0.137231	2.56499	0.528268	0.918072	0.947591	0.867572	0.612577	1.48289	0.729694	0.838245	1.6852	0.335353	0.991437	0.728286	0.166571	0.829815	0.525618		1.5455		26	0.148151	0.0258759	0.0855603	0.159113	0.212854	0.0555008	0.180444	0.195434		26	1.63359	0.196555	1.69482
														27	0.980329	0.132533	1.67908	0.0958379	1.01476	1.01645	1.98007	0.61656	2.50319	0.438319	1.08059	1.96245	0.388736	0.939538	1.2553	0.713496	0.910825	0.382357	0.195447	2.09566		27	0.139431	0.0269356	0.0702071	0.135295	0.194471	0.0527317	0.170773	0.213107		27	1.59023	0.257926	1.03478
														28	1.01983	0.117033	1.99232	0.78712	0.898078	0.96342	1.06132	0.62092	1.40692	0.731547	0.938275	1.77537	0.515858	0.969034	1.05789	0.158667	0.506006	0.553978	0.940871	2.06621		28	0.145969	0.0240339	0.0738918	0.156303	0.203542	0.0712706	0.188757	0.182048		28	1.53525	0.245581	2.04421
														29	0.960454	0.158582	2.45059	0.135447	0.118691	1.25895	0.763627	0.634164	0.931366	0.511437	0.885738	1.43271	0.548982	1.0211	1.11913		0.64106	0.457444	0.45599			29	0.14736	0.0273774	0.109409	0.174703	0.225978	0.0388392	0.195181	0.140052		29	1.74317	0.307673	1.38828
														30	0.863374	0.171003	3.59283	0.788111	1.26171	0.944975	1.00213	0.862813	1.69351	0.434153	0.793311	1.56137	0.31998	1.0345	1.46662		0.625811	0.317359	0.306669	1.59974		30	0.150939	0.0350049	0.0761436	0.125156	0.212674	0.033301	0.211744	0.246616		30	1.75036	0.280927	1.12001
[truncated: 84 more columns]

## Sheet: Figure1_stats
	Tau 1st EPSC						Normalized First EPSC to StSt																																Max. EPSC
	Test for normal distribution						Test for normal distribution																																Test for normal distribution
	Shapiro-Wilk test	tau_1st_EPSC_gerbil_c	tau_1st_EPSC_gerbil_nc	tau_1st_EPSC_shrew_c	tau_1st_EPSC_shrew_nc		Shapiro-Wilk test	NC Gerbil10 Hz	NC Gerbil50 Hz	NC Gerbil100 Hz	NC Gerbil200 Hz	NC Gerbil300 Hz	NC Gerbil400 Hz		Shapiro-Wilk test	C Gerbil10 Hz	C Gerbil50 Hz	C Gerbil100 Hz	C Gerbil200 Hz	C Gerbil300 Hz	C Gerbil400 Hz		Shapiro-Wilk test	NC Shrew 10 Hz	NC Shrew 50 Hz	NC Shrew 100 Hz	NC Shrew 200 Hz	NC Shrew 300 Hz	NC Shrew 400 Hz		Shapiro-Wilk test	C Shrew 10 Hz	C Shrew 50 Hz	C Shrew 100 Hz	C Shrew 200 Hz	C Shrew 300 Hz	C Shrew 400 Hz		Shapiro-Wilk test	NC Shrew 10 Hz	NC Shrew 50 Hz	NC Shrew 100 Hz	NC Shrew 200 Hz	NC Shrew 300 Hz	NC Shrew 400 Hz		Shapiro-Wilk test	C Shrew 10 Hz	C Shrew 50 Hz
	W	0.8779	0.8063	0.8478	0.9398		W	0.7224	0.8476	0.9363	0.8218	0.8858	0.9418		W			0.966	0.8794	0.9588	0.8926		W	0.7096	0.7798	0.6569	0.5121	0.7157	0.6065		W	0.914	0.7526	0.75	0.8519	0.8377	0.8687		W	0.9469	0.91	0.9169	0.8856	0.9032	0.8777		W	0.4724	0.5583
	P value	0.22	0.03	0.12	0.38		P value	<0,001	0.01	0.1	<0,001	0.006	0.14		P value			0.86	0.27	0.81	0.33		P value	<0,001	0.001	<0,001	<0,001	<0,001	<0,001		P value	0.38	0.009	0.008	0.1	0.07	0.15		P value	0.44	0.12	0.15	0.05	0.09	0.04		P value	<0,001	<0,001
	Passed normality test (alpha=0.05)?	Yes	No	Yes	Yes		Passed normality test (alpha=0.05)?	No	No	Yes	No	No	Yes		Passed normality test (alpha=0.05)?			Yes	Yes	Yes	Yes		Passed normality test (alpha=0.05)?	No	No	No	No	No	No		Passed normality test (alpha=0.05)?	Yes	No	No	Yes	Yes	Yes		Passed normality test (alpha=0.05)?	Yes	Yes	Yes	No	Yes	No		Passed normality test (alpha=0.05)?	No	No
	P value summary	ns	*	ns	ns		P value summary	***	**	ns	***	**	ns		P value summary			ns	ns	ns	ns		P value summary	***	**	***	***	***	***		P value summary	ns	**	**	ns	ns	ns		P value summary	ns	ns	ns	*	ns	*		P value summary	***	***
	Kolmogorov-Smirnov test	tau_1st_EPSC_gerbil_c	tau_1st_EPSC_gerbil_nc	tau_1st_EPSC_shrew_c	tau_1st_EPSC_shrew_nc		Kolmogorov-Smirnov test	NC Gerbil10 Hz	NC Gerbil50 Hz	NC Gerbil100 Hz	NC Gerbil200 Hz	NC Gerbil300 Hz	NC Gerbil400 Hz		Kolmogorov-Smirnov test	C Gerbil10 Hz	C Gerbil50 Hz	C Gerbil100 Hz	C Gerbil200 Hz	C Gerbil300 Hz	C Gerbil400 Hz		Kolmogorov-Smirnov test	NC Shrew 10 Hz	NC Shrew 50 Hz	NC Shrew 100 Hz	NC Shrew 200 Hz	NC Shrew 300 Hz	NC Shrew 400 Hz		Kolmogorov-Smirnov test	C Shrew 10 Hz	C Shrew 50 Hz	C Shrew 100 Hz	C Shrew 200 Hz	C Shrew 300 Hz	C Shrew 400 Hz		Kolmogorov-Smirnov test	NC Shrew 10 Hz	NC Shrew 50 Hz	NC Shrew 100 Hz	NC Shrew 200 Hz	NC Shrew 300 Hz	NC Shrew 400 Hz		Kolmogorov-Smirnov test	C Shrew 10 Hz	C Shrew 50 Hz
	KS distance	0.2428	0.3042	0.2135	0.1574		KS distance	0.226	0.2471	0.1136	0.1891	0.1475	0.1467		KS distance			0.23	0.256	0.186	0.2187		KS distance	0.2692	0.2298	0.3371	0.3042	0.2668	0.2702		KS distance	0.252	0.3245	0.2539	0.2212	0.262	0.2749		KS distance	0.1246	0.1508	0.1773	0.1935	0.1949	0.2057		KS distance	0.4667	0.3391
	P value	>0,10	0.03	>0,10	>0,10		P value	0.02	0.007	>0,10	0.01	>0,10	>0,10		P value			>0,10	>0,10	>0,10	>0,10		P value	0.003	0.02	<0,001	<0,001	0.003	0.003		P value	>0,10	0.01	>0,10	>0,10	>0,10	0.08		P value	>0,10	>0,10	>0,10	>0,10	>0,10	0.07		P value	<0,001	0.007
	Passed normality test (alpha=0.05)?	Yes	No	Yes	Yes		Passed normality test (alpha=0.05)?	No	No	Yes	No	Yes	Yes		Passed normality test (alpha=0.05)?			Yes	Yes	Yes	Yes		Passed normality test (alpha=0.05)?	No	No	No	No	No	No		Passed normality test (alpha=0.05)?	Yes	No	Yes	Yes	Yes	Yes		Passed normality test (alpha=0.05)?	Yes	Yes	Yes	Yes	Yes	Yes		Passed normality test (alpha=0.05)?	No	No
	P value summary	ns	*	ns	ns		P value summary	*	**	ns	*	ns	ns		P value summary			ns	ns	ns	ns		P value summary	**	*	***	***	**	**		P value summary	ns	*	ns	ns	ns	ns		P value summary	ns	ns	ns	ns	ns	ns		P value summary	***	**
	Number of values	7	8	7	15		Number of values	17	17	27	27	27	27					6	6	6	6			16	16	16	16	16	16			8	8	8	8	8	8			16	16	16	16	16	16			8	8
	Statistical significance ?						Statistical significance ?																																Statistical significance ?
	Mann-Whitney U	Gerbil_C vs. Gerbil_NC	Gerbil_NC vs. Shrew_NC				Test for Frequency dependence								Test for Frequency dependence								Test for Frequency dependence								Test for Frequency dependence								Test for Frequency dependence								Test for Frequency dependence
	P value	0.0368	0.4762					NC Gerbil (w/o Florians cells, cause low freq. missing)								C Gerbil								NC Shrew								C Shrew								NC Shrew								C Shrew
	Exact or approximate P value?	Exact	Exact				Friedman test								Repeated measures ANOVA summary								Friedman test								Friedman test								Friedman test								Friedman test
	P value summary	*	ns				P value	0.0008							Assume sphericity?	Yes							P value	0.0002							P value	0.461							P value	0.1912							P value	0.0737
	Significantly different (P < 0.05)?	Yes	No				Exact or approximate P value?	Approximate							F	36.35							Exact or approximate P value?	Approximate							Exact or approximate P value?	Approximate							Exact or approximate P value?	Approximate							Exact or approximate P value?	Approximate
	One- or two-tailed P value?	Two-tailed	Two-tailed				P value summary	***							P value	<0,0001							P value summary	***							P value summary	ns							P value summary	ns							P value summary	ns
	Sum of ranks in column A,B	38 , 82	84,50 , 191,5				Are means signif. different? (P < 0.05)	Yes							P value summary	****							Are means signif. different? (P < 0.05)	Yes							Are means signif. different? (P < 0.05)	No							Are means signif. different? (P < 0.05)	No							Are means signif. different? (P < 0.05)	No
	Mann-Whitney U	10	48.5				Number of groups	6							Statistically significant (P < 0.05)?	Yes							Number of groups	6							Number of groups	6							Number of groups	6							Number of groups	6
							Friedman statistic	21.07							R squared	0.8791							Friedman statistic	24.71							Friedman statistic	4.643							Friedman statistic	7.42							Friedman statistic	10.05
	Unpaired T-Test	Gerbil_C vs, Shrew_C	Shrew_C vs, Shrew NC
	P value	0.182	0.0036				Data summary								Data summary								Data summary								Data summary								Data summary								Data summary
	P value summary	ns	**				Number of treatments (columns)	6							Number of treatments (columns)	4							Number of treatments (columns)	6							Number of treatments (columns)	6							Number of treatments (columns)	6							Number of treatments (columns)	6
	Significantly different (P < 0.05)?	No	Yes				Number of subjects (rows)	17							Number of subjects (rows)	6							Number of subjects (rows)	16							Number of subjects (rows)	8							Number of subjects (rows)	16							Number of subjects (rows)	8
	One- or two-tailed P value?	Two-tailed	Two-tailed
	t, df	t=1,417, df=12	t=3,302, df=20				Dunn's multiple comparisons test	Rank sum diff,	Significant?	Summary	Adjusted P Value				Tukey's multiple comparisons test	Mean Diff,	95,00% CI of diff,	Below threshold?	Summary	Adjusted P Value			Dunn's multiple comparisons test	Rank sum diff,	Significant?	Summary	Adjusted P Value				Dunn's multiple comparisons test	Rank sum diff,	Significant?	Summary	Adjusted P Value				Dunn's multiple comparisons test								Dunn's multiple comparisons test
							NC Gerbil10 Hz vs. NC Gerbil50 Hz	7	No	ns	>0,9999	A-B			C Gerbil100 Hz vs. C Gerbil200 Hz	0.1029	0,03347 to 0,1724	Yes	**	0.0033			NC Shrew 10 Hz vs. NC Shrew 50 Hz	-25	No	ns	0.2724	K-L			C Shrew 10 Hz vs. C Shrew 50 Hz	7	No	ns	>0,9999	Q-R			NC Shrew 10 Hz vs. NC Shrew 50 Hz	-7.5	No	ns	>0,9999	K-L			C Shrew 10 Hz vs. C Shrew 50 Hz	-5	No
							NC Gerbil10 Hz vs. NC Gerbil100 Hz	13	No	ns	>0,9999	A-C			C Gerbil100 Hz vs. C Gerbil300 Hz	0.1783	0,1088 to 0,2478	Yes	****	<0,0001			NC Shrew 10 Hz vs. NC Shrew 100 Hz	-35	Yes	*	0.0141	K-M			C Shrew 10 Hz vs. C Shrew 100 Hz	6	No	ns	>0,9999	Q-S			NC Shrew 10 Hz vs. NC Shrew 100 Hz	-20.5	No	ns	0.7911	K-M			C Shrew 10 Hz vs. C Shrew 100 Hz	-6.5	No
							NC Gerbil10 Hz vs. NC Gerbil200 Hz	38	Yes	**	0.0074	A-D			C Gerbil100 Hz vs. C Gerbil400 Hz	0.2381	0,1687 to 0,3076	Yes	****	<0,0001			NC Shrew 10 Hz vs. NC Shrew 200 Hz	-50	Yes	****	<0,0001	K-N			C Shrew 10 Hz vs. C Shrew 200 Hz	-1	No	ns	>0,9999	Q-T			NC Shrew 10 Hz vs. NC Shrew 200 Hz	-16	No	ns	>0,9999	K-N			C Shrew 10 Hz vs. C Shrew 200 Hz	-16	No
							NC Gerbil10 Hz vs. NC Gerbil300 Hz	33	Yes	*	0.0373	A-E			C Gerbil200 Hz vs. C Gerbil300 Hz	0.07538	0,005924 to 0,1448	Yes	*	0.0313			NC Shrew 10 Hz vs. NC Shrew 300 Hz	-36	Yes	*	0.01	K-O			C Shrew 10 Hz vs. C Shrew 300 Hz	5	No	ns	>0,9999	Q-U			NC Shrew 10 Hz vs. NC Shrew 300 Hz	2.5	No	ns	>0,9999	K-O			C Shrew 10 Hz vs. C Shrew 300 Hz	-6.5	No
							NC Gerbil10 Hz vs. NC Gerbil400 Hz	32	No	ns	0.0503	A-F			C Gerbil200 Hz vs. C Gerbil400 Hz	0.1352	0,06576 to 0,2047	Yes	***	0.0003			NC Shrew 10 Hz vs. NC Shrew 400 Hz	-28	No	ns	0.1223	K-P			C Shrew 10 Hz vs. C Shrew 400 Hz	13	No	ns	>0,9999	Q-V			NC Shrew 10 Hz vs. NC Shrew 400 Hz	-9.5	No	ns	>0,9999	K-P			C Shrew 10 Hz vs. C Shrew 400 Hz	1	No
							NC Gerbil50 Hz vs. NC Gerbil100 Hz	6	No	ns	>0,9999	B-C			C Gerbil300 Hz vs. C Gerbil400 Hz	0.05983	-0,009618 to 0,1293	No	ns	0.1036			NC Shrew 50 Hz vs. NC Shrew 100 Hz	-10	No	ns	>0,9999	L-M			C Shrew 50 Hz vs. C Shrew 100 Hz	-1	No	ns	>0,9999	R-S			NC Shrew 50 Hz vs. NC Shrew 100 Hz	-13	No	ns	>0,9999	L-M			C Shrew 50 Hz vs. C Shrew 100 Hz	-1.5	No
							NC Gerbil50 Hz vs. NC Gerbil200 Hz	31	No	ns	0.0673	B-D											NC Shrew 50 Hz vs. NC Shrew 200 Hz	-25	No	ns	0.2724	L-N			C Shrew 50 Hz vs. C Shrew 200 Hz	-8	No	ns	>0,9999	R-T			NC Shrew 50 Hz vs. NC Shrew 200 Hz	-8.5	No	ns	>0,9999	L-N			C Shrew 50 Hz vs. C Shrew 200 Hz	-11	No
							NC Gerbil50 Hz vs. NC Gerbil300 Hz	26	No	ns	0.2573	B-E											NC Shrew 50 Hz vs. NC Shrew 300 Hz	-11	No	ns	>0,9999	L-O			C Shrew 50 Hz vs. C Shrew 300 Hz	-2	No	ns	>0,9999	R-U			NC Shrew 50 Hz vs. NC Shrew 300 Hz	10	No	ns	>0,9999	L-O			C Shrew 50 Hz vs. C Shrew 300 Hz	-1.5	No
							NC Gerbil50 Hz vs. NC Gerbil400 Hz	25	No	ns	0.3288	B-F											NC Shrew 50 Hz vs. NC Shrew 400 Hz	-3	No	ns	>0,9999	L-P			C Shrew 50 Hz vs. C Shrew 400 Hz	6	No	ns	>0,9999	R-V			NC Shrew 50 Hz vs. NC Shrew 400 Hz	-2	No	ns	>0,9999	L-P			C Shrew 50 Hz vs. C Shrew 400 Hz	6	No
							NC Gerbil100 Hz vs. NC Gerbil200 Hz	25	No	ns	0.3288	C-D											NC Shrew 100 Hz vs. NC Shrew 200 Hz	-15	No	ns	>0,9999	M-N			C Shrew 100 Hz vs. C Shrew 200 Hz	-7	No	ns	>0,9999	S-T			NC Shrew 100 Hz vs. NC Shrew 200 Hz	4.5	No	ns	>0,9999	M-N			C Shrew 100 Hz vs. C Shrew 200 Hz	-9.5	No
							NC Gerbil100 Hz vs. NC Gerbil300 Hz	20	No	ns	>0,9999	C-E											NC Shrew 100 Hz vs. NC Shrew 300 Hz	-1	No	ns	>0,9999	M-O			C Shrew 100 Hz vs. C Shrew 300 Hz	-1	No	ns	>0,9999	S-U			NC Shrew 100 Hz vs. NC Shrew 300 Hz	23	No	ns	0.4464	M-O			C Shrew 100 Hz vs. C Shrew 300 Hz	0	No
							NC Gerbil100 Hz vs. NC Gerbil400 Hz	19	No	ns	>0,9999	C-F											NC Shrew 100 Hz vs. NC Shrew 400 Hz	7	No	ns	>0,9999	M-P			C Shrew 100 Hz vs. C Shrew 400 Hz	7	No	ns	>0,9999	S-V			NC Shrew 100 Hz vs. NC Shrew 400 Hz	11	No	ns	>0,9999	M-P			C Shrew 100 Hz vs. C Shrew 400 Hz	7.5	No
							NC Gerbil200 Hz vs. NC Gerbil300 Hz	-5	No	ns	>0,9999	D-E											NC Shrew 200 Hz vs. NC Shrew 300 Hz	14	No	ns	>0,9999	N-O			C Shrew 200 Hz vs. C Shrew 300 Hz	6	No	ns	>0,9999	T-U			NC Shrew 200 Hz vs. NC Shrew 300 Hz	18.5	No	ns	>0,9999	N-O			C Shrew 200 Hz vs. C Shrew 300 Hz	9.5	No
							NC Gerbil200 Hz vs. NC Gerbil400 Hz	-6	No	ns	>0,9999	D-F											NC Shrew 200 Hz vs. NC Shrew 400 Hz	22	No	ns	0.5645	N-P			C Shrew 200 Hz vs. C Shrew 400 Hz	14	No	ns	0.9205	T-V			NC Shrew 200 Hz vs. NC Shrew 400 Hz	6.5	No	ns	>0,9999	N-P			C Shrew 200 Hz vs. C Shrew 400 Hz	17	No
							NC Gerbil300 Hz vs. NC Gerbil400 Hz	-1	No	ns	>0,9999	E-F											NC Shrew 300 Hz vs. NC Shrew 400 Hz	8	No	ns	>0,9999	O-P			C Shrew 300 Hz vs. C Shrew 400 Hz	8	No	ns	>0,9999	U-V			NC Shrew 300 Hz vs. NC Shrew 400 Hz	-12	No	ns	>0,9999	O-P			C Shrew 300 Hz vs. C Shrew 400 Hz	7.5	No
							Test for diffrences between one Frequency (between species)
							Mann-Whitney U	10 Hz NC:	50 Hz NC:	100 Hz NC:	200 Hz NC:	300 Hz NC:	400 Hz NC:		Mann-Whitney U	100 Hz C:		Unpaired T-Test	200 Hz C:	300 Hz C:	400 Hz C:
								Gerbil vs. Shrew	Gerbil vs. Shrew	Gerbil vs. Shrew	Gerbil vs. Shrew	Gerbil vs. Shrew	Gerbil vs. Shrew			Gerbil vs. Shrew			Gerbil vs. Shrew	Gerbil vs. Shrew	Gerbil vs. Shrew
							P value	0.1246	0.0855	0.0004	<0,0001	<0,0001	0.0011		P value	0.0813		P value	0.0863	0.0482	0.0344
							Exact or approximate P value?	Exact	Exact	Exact	Exact	Exact	Exact		Exact or approximate P value?	Exact		P value summary	ns	*	*
							P value summary	ns	ns	***	****	****	**		P value summary	ns		Significantly different (P < 0.05)?	No	Yes	Yes
							Significantly different (P < 0.05)?	No	No	Yes	Yes	Yes	Yes		Significantly different (P < 0.05)?	No		One- or two-tailed P value?	Two-tailed	Two-tailed	Two-tailed
							One- or two-tailed P value?	Two-tailed	Two-tailed	Two-tailed	Two-tailed	Two-tailed	Two-tailed		One- or two-tailed P value?	Two-tailed		t, df	t=1,869, df=12	t=2,199, df=12	t=2,386, df=12
							Sum of ranks in column A,K	332 , 229	241 , 320	194,5 , 366,5	174 , 387	175 , 386	201 , 360		Sum of ranks in column A,K	31 , 74
							Mann-Whitney U	93	88	41.5	21	22	48		Mann-Whitney U	10
							Test for diffrences between one Frequency (between input type)
							Unpaired t test	100 Hz Gerbil:	400 Hz Gerbil:		Mann Whitney test	200 Hz Gerbil:	300 Hz Gerbil:		Mann Whitney test	10 Hz Shrew	50 Hz Shrew	100 Hz Shrew	200 Hz Shrew	300 Hz Shrew	400 Hz Shrew
								NC vs. C	NC vs. C			NC vs. C	NC vs. C			NC vs. C	NC vs. C	NC vs. C	NC vs. C	NC vs. C	NC vs. C
								0.0014	0.0016		P value	0.0004	<0,0001		P value	0.002	0.0057	<0,0001	0.0005	<0,0001	0.0003
							P value	**	**		Exact or approximate P value?	Exact	Exact		Exact or approximate P value?	Exact	Exact	Exact	Exact	Exact	Exact
							P value summary	Yes	Yes		P value summary	***	****		P value summary	**	**	****	***	****	***
							Significantly different (P < 0.05)?	Two-tailed	Two-tailed		Significantly different (P < 0.05)?	Yes	Yes		Significantly different (P < 0.05)?	Yes	Yes	Yes	Yes	Yes	Yes
							One- or two-tailed P value?	t=3,667, df=21	t=3,614, df=21		One- or two-tailed P value?	Two-tailed	Two-tailed		One- or two-tailed P value?	Two-tailed	Two-tailed	Two-tailed	Two-tailed	Two-tailed	Two-tailed
							t, df				Sum of ranks in column D,H	250 , 26	255 , 21		Sum of ranks in column D,H	248 , 52	244 , 56	259 , 41	253 , 47	259 , 41	255 , 45
											Mann-Whitney U	5	0		Mann-Whitney U	16	20	5	11	5	9
[truncated: 60 more columns]

## Sheet: Figure2_rawdata
		Figure 2Ai			Figure 2Aii										Figure 2Bi			Figure 2Bii										Figure 2C						Figure 2D
		EPSC_Amplitude_Mongolian_Gerbil	EPSC_Decay_Mongolian_Gerbil		Time_bins_Mongolian_Gerbil	Events_10Hz_Mongolian_Gerbil	Events_20Hz_Mongolian_Gerbil	Cummulative_Events_10Hz_Mongolian_Gerbil	Cummulative_Events_50Hz_Mongolian_Gerbil	Cummulative_Events_100Hz_Mongolian_Gerbil	Cummulative_Events_200Hz_Mongolian_Gerbil	Cummulative_Events_300Hz_Mongolian_Gerbil	Cummulative_Events_400Hz_Mongolian_Gerbil		EPSC_Amplitude_Etruscan_Shrew	EPSC_Decay_Etruscan_Shrew		Time_bins_Etruscan_Shrew	Events_10Hz_Etruscan_Shrew	Events_20Hz_Etruscan_Shrew	Cummulative_Events_10Hz_Etruscan_Shrew	Cummulative_Events_50Hz_Etruscan_Shrew	Cummulative_Events_100Hz_Etruscan_Shrew	Cummulative_Events_200Hz_Etruscan_Shrew	Cummulative_Events_300Hz_Etruscan_Shrew	Cummulative_Events_400Hz_Etruscan_Shrew			Amplitude_Events_singlecell_AVG_Mongolian_Gerbil	Amplitude_Events_singlecell_SD_Mongolian_Gerbil	Amplitude_Events_singlecell_AVG_Etruscan_Shrew	Amplitude_Events_singlecell_SD_Etruscan_Shrew			Distribution_10Hz_Mongolian_Gerbil	Distribution_50Hz_Mongolian_Gerbil	Distribution_100Hz_Mongolian_Gerbil	Distribution_200Hz_Mongolian_Gerbil	Distribution_300Hz_Mongolian_Gerbil	Distribution_400Hz_Mongolian_Gerbil	Distribution_10Hz_Etruscan_Shrew	Distribution_50Hz_Etruscan_Shrew	Distribution_100Hz_Etruscan_Shrew	Distribution_200Hz_Etruscan_Shrew	Distribution_300Hz_Etruscan_Shrew	Distribution_400Hz_Etruscan_Shrew	Number_events_10Hz_Mongolian_Gerbil	Number_events_50Hz_Mongolian_Gerbil	Number_events_100Hz_Mongolian_Gerbil
																		0	1	0.571429	0.0935961	0.0692042	0.0510511	0.036036	0.030303	0.0266876		AVG	9.23e-11	xxx	6.91e-11	xxx		AVG	246.929	168.977	174.356	133.589	147.833	130.829	128.411	166.122	169.159	111.8	100.617	109.211	11.4667	23.6667	25.2
		1.41282e-10	0.0015428		0	0.740741	0.966667	0.0288184	0.0178453	0.0162399	0.0128205	0.0120382	0.00938086		4.81e-11	7.79e-05		0.001	0.526316	1	0.142857	0.100346	0.117117	0.0990991	0.0833333	0.0627943		SEM	1.14301e-11	xxx	1.30312e-11	xxx		SEM	31.2197	31.7956	32.2716	26.3649	26.799	28.3353	51.4947	53.8	38.0959	35.0206	20.309	21.3968	2.19928	5.66751	6.1367
		6.85034e-11	0.00025		0.001	1	0.8	0.0677233	0.0423001	0.036852	0.0261159	0.0220008	0.0253283		5.19e-11	0.000386831		0.002	0.157895	0.5	0.157635	0.117647	0.15015	0.126126	0.109848	0.0847724
		4.7005e-11	0.0003725		0.002	0.814815	1	0.0994236	0.0581626	0.0499688	0.0408357	0.0344541	0.0384615		1.94e-10	0.0040163		0.003	0.157895	0.357143	0.172414	0.128028	0.168168	0.146396	0.128788	0.11303			1.92e-10	1.29863e-10	5.16e-11	6.06429e-11			142.9	14.6	34.8	57	61.5667	56.4	297.2	368.8	211	164.5	152.4	57.3	5	13	20
		4.46756e-11	0.0005183		0.003	0.37037	0.8	0.113833	0.0707204	0.0643348	0.0508072	0.0444168	0.0478424		2.75e-11	0.000209916		0.004	0.0526316	0.321429	0.17734	0.131488	0.171171	0.164414	0.145833	0.131868			1.07e-10	6.18716e-11	6.56e-11	7.05652e-11			275.1	263.8	86	41.225	50	61.4667	0	244.3	137.2	125.6	107.7	94.4	8	11	18
		3.48282e-11	0.0002505		0.004	0.222222	0.833333	0.122478	0.0773298	0.076827	0.0584046	0.0547945	0.0586304		2.75e-11	0.000263823		0.005	0.0526316	0.25	0.182266	0.141869	0.177177	0.182432	0.159091	0.149137			8.53e-11	7.62146e-11	5.88e-11	4.23456e-11			0	0	28.4	53.7	60.9	41.4	285.7	286.3	286.3	37.3	120.6	120.6	2	3	12
			0.000289		0.005	0.148148	0.9	0.128242	0.085922	0.0899438	0.0683761	0.0660025	0.0675422		2.69e-11	0.00056679		0.006	0.105263	0.321429	0.192118	0.148789	0.18018	0.20045	0.176136	0.160126			3.59e-11	2.18189e-11	1.55e-10	1.22935e-10			327.1	283	200.7	199.3	210.067	187.8	0	0	0.7	3.3	12.4	17.7	31	34	20
		3.50408e-11	0.0005684		0.006	0.185185	0.6	0.135447	0.0931923	0.0993129	0.0773979	0.0734745	0.076454		2.01e-11	0.000217063		0.007	0.0526316	0.214286	0.197044	0.148789	0.186186	0.218468	0.1875	0.175824			1.26e-10	9.06256e-11	3.21e-11	1.99353e-11			299.05	206.45	202.9	198.8	167.5	149.3	0	0	25.3	23.9	31.75	25.9	15	58	56
		3.78438e-11	0.0004109		0.007	0.111111	0.666667	0.139769	0.0998017	0.106808	0.0883191	0.0817767	0.0853659					0.008	0	0.285714	0.197044	0.148789	0.189189	0.22973	0.202652	0.197802			1.37e-10	9.47844e-11	1.03e-10	1.3616e-10			291.8	260.8	388.7	336.5	323.9	312.2	0	0	65.5333	39.8	26.1	194.2	10	12	9
		3.69697e-11	0.0003364		0.008	0.111111	0.733333	0.144092	0.10575	0.116177	0.0978158	0.0909091	0.0942777		4.32e-11	0.000189303		0.009	0.0526316	0.285714	0.20197	0.155709	0.195195	0.238739	0.217803	0.211931			4.49e-11	2.69144e-11	6.3e-11	5.21861e-11			247.9	213.1	168.2	177.5	127.3	111.25	234.8	268.9	278.2	172.5	172.3	157.1	25	62	26
					0.009	0	0.5	0.144092	0.11236	0.124297	0.105413	0.0971357	0.104128		5.45e-11	0.000165362		0.01	0	0.285714	0.20197	0.15917	0.201201	0.254505	0.232955	0.22606			1.23e-10	8.5536e-11	2.56e-11	2.84669e-11			262.8	297.1	272.4	284	325.9	336.2	338	326.8	266.8	338.3	146.8	171.2	19	37	48
		2.2525e-11	0.0005368		0.01	0.222222	0.6	0.152738	0.118969	0.129294	0.115385	0.104608	0.117261		3.12e-11	0.000111132		0.011	0.157895	0.285714	0.216749	0.16609	0.21021	0.268018	0.248106	0.230769			1.43e-10	6.09568e-11	6.72e-11	8.60185e-11			336.15	312.85	242.5	193.1	227.7	267.8	0	0	251.4	101	135.5	144.5	15	61	91
		3.04886e-11	0.0003515		0.011	0.148148	0.866667	0.158501	0.125578	0.137414	0.123932	0.115401	0.124765		3.01e-11	0.000446799		0.012	0.0526316	0.142857	0.221675	0.16609	0.219219	0.283784	0.255682	0.240188			1.26e-10	9.87006e-11					483.6		317.7	36.6	16.1	48.4
					0.012	0.0740741	0.433333	0.161383	0.128883	0.146159	0.135328	0.120797	0.131332		2.63e-11	0.000163258		0.013	0.157895	0.285714	0.236453	0.16955	0.225225	0.29955	0.270833	0.257457			8.66e-11	4.9932e-11					1.76667	5.85	16.4	41.65	57.35	20.95							2	5	9
			0.0001416		0.013	0.0740741	0.6	0.164265	0.132849	0.156152	0.142925	0.128269	0.141182		1.84e-10	0.00107367		0.014	0.105263	0.178571	0.246305	0.17301	0.24024	0.301802	0.280303	0.274725			4.33e-11	2.17572e-11					348.1	9.7	42.9	38.8	54.5	50.5							3	4	8
			0.0002403		0.014	0.037037	0.466667	0.165706	0.138136	0.164272	0.151947	0.134081	0.148687		6.38e-11	0.000810527		0.015	0.0526316	0.178571	0.251232	0.176471	0.243243	0.310811	0.289773	0.290424			9.35e-11	4.68355e-11					277.5	125.9	22.7	28.9	39.1	42.7							12	10	14
			0.0002739		0.015	0.0740741	0.7	0.168588	0.143424	0.170518	0.160019	0.142798	0.153846		8.03e-12	8.58e-05		0.016	0	0.321429	0.251232	0.176471	0.249249	0.317568	0.306818	0.299843			4.96e-11	7.59599e-11					229.7	282.3	316.8	284.25	256.4	298.5							12	32	35
			0.0002695		0.016	0	0.7	0.168588	0.146067	0.177389	0.168566	0.151515	0.160882		1.07e-11	0.000163368		0.017	0.0526316	0.321429	0.256158	0.176471	0.252252	0.324324	0.323864	0.307692			7.31e-11	6.09332e-11					136	228	105	47	116.1	96.6							4	6	11
					0.017	0.148148	0.533333	0.174352	0.150694	0.186758	0.179487	0.158157	0.169325		1.4e-11	0.000209865		0.018	0.0526316	0.25	0.261084	0.179931	0.264264	0.326577	0.337121	0.317111			2.08e-11	1.66098e-11					291.7	31.5	343.8	119.1	270.95	11.8							9	7	1
			0.0002207		0.018	0.0740741	0.3	0.177233	0.155321	0.191131	0.188984	0.161893	0.17636		1.82e-11	0.000545414		0.019	0.0526316	0.285714	0.26601	0.183391	0.273273	0.333333	0.352273	0.326531
		3.05085e-11	0.0001879		0.019	0.037037	0.8	0.178674	0.157964	0.194254	0.198481	0.171856	0.184334		7.58e-12	0.000260629		0.02	0.105263	0.142857	0.275862	0.190311	0.273273	0.335586	0.359848	0.33438
					0.02	0.111111	0.633333	0.182997	0.161269	0.2005	0.205128	0.179743	0.194653		1.07e-11	0.000109876		0.021	0.105263	0.214286	0.285714	0.197232	0.276276	0.346847	0.371212	0.343799
		3.06734e-11	0.0001802		0.021	0.0740741	0.6	0.185879	0.164574	0.205497	0.217949	0.187215	0.204503		5.89e-11	0.000128614		0.022	0	0.142857	0.285714	0.207612	0.279279	0.355856	0.378788	0.357928
		2.78001e-11	0.0002291		0.022	0.037037	0.6	0.18732	0.167217	0.211118	0.223647	0.194687	0.212477		5.36e-11	0.000184124		0.023	0	0.142857	0.285714	0.214533	0.288288	0.364865	0.386364	0.365777
		6.1882e-11	0.0001969		0.023	0.0740741	0.833333	0.190202	0.173166	0.218613	0.230769	0.205064	0.221388		7.87e-11	0.00018597		0.024	0.157895	0.25	0.300493	0.217993	0.297297	0.367117	0.399621	0.372057
		1.48182e-10	0.0001591		0.024	0.148148	0.633333	0.195965	0.177792	0.22361	0.235992	0.212951	0.229831		6.68e-11	0.000161797		0.025	0.0526316	0.107143	0.305419	0.221453	0.3003	0.371622	0.405303	0.373626
		4.89325e-11	0.0003119		0.025	0.037037	0.5	0.197406	0.181097	0.227358	0.245014	0.219178	0.23546		3.09e-11	0.00010959		0.026	0	0.0714286	0.305419	0.224913	0.306306	0.378378	0.409091	0.381476
		4.11613e-11	0.0002303		0.026	0	0.833333	0.197406	0.184402	0.234229	0.251187	0.229556	0.246248		3.72e-11	0.000342906		0.027	0.105263	0.142857	0.315271	0.228374	0.312312	0.380631	0.416667	0.383046
		3.96597e-11	0.0007189		0.027	0.0740741	0.466667	0.200288	0.186385	0.238601	0.256885	0.235367	0.251407		2.11e-10	0.000863499		0.028	0	0.214286	0.315271	0.228374	0.318318	0.387387	0.42803	0.392465
		3.20812e-11	0.0001537		0.028	0.037037	0.4	0.201729	0.189028	0.243598	0.263058	0.240349	0.257974		2.97e-11	0.000194033		0.029	0	0.107143	0.315271	0.228374	0.321321	0.396396	0.433712	0.401884
		3.92797e-11	0.0003519		0.029	0.037037	0.633333	0.20317	0.191011	0.249844	0.269231	0.248236	0.265478		1.53e-11	0.0018688		0.03	0	0.107143	0.315271	0.238754	0.33033	0.405405	0.439394	0.409733
		4.03776e-11	0.0004162		0.03	0.148148	0.5	0.208934	0.193655	0.25609	0.277303	0.254462	0.272514		1.78e-11	0.000587898		0.031	0.0526316	0.0714286	0.320197	0.238754	0.336336	0.416667	0.443182	0.411303
		2.35914e-11	0.0002329		0.031	0.148148	0.466667	0.214697	0.19696	0.259838	0.282526	0.260274	0.278612					0.032	0	0.107143	0.320197	0.238754	0.336336	0.416667	0.448864	0.414443
					0.032	0.0740741	0.4	0.217579	0.201586	0.264834	0.289174	0.265255	0.286116		2.41e-11	0.000200821		0.033	0	0.0714286	0.320197	0.242215	0.339339	0.416667	0.452652	0.422292
					0.033	0.037037	0.533333	0.21902	0.203569	0.266084	0.293922	0.271897	0.292214		3.03e-11	0.000117049		0.034	0	0.107143	0.320197	0.245675	0.345345	0.425676	0.458333	0.428571
		1.29562e-11	0.0002994		0.034	0.0740741	0.433333	0.221902	0.206874	0.268582	0.301519	0.277293	0.297373		8.47e-11	0.000181713		0.035	0	0.0714286	0.320197	0.249135	0.348348	0.43018	0.462121	0.43956
		2.23101e-11	0.0002357		0.035	0	0.466667	0.221902	0.208857	0.274204	0.307217	0.283105	0.302064		8.07e-11	0.000172461		0.036	0	0.107143	0.320197	0.249135	0.354354	0.436937	0.467803	0.450549
		1.87932e-11	0.0001074		0.036	0.037037	0.266667	0.223343	0.209518	0.279201	0.312915	0.286426	0.309568		2.69e-10	0.000883626		0.037	0	0.0714286	0.320197	0.256055	0.354354	0.441441	0.471591	0.456829
					0.037	0.037037	0.566667	0.224784	0.212822	0.286696	0.317189	0.293483	0.314728		4.86e-11	0.000224751		0.038	0	0.142857	0.320197	0.262976	0.357357	0.445946	0.479167	0.459969
		2.53151e-11	0.0003397		0.038	0.037037	0.4	0.226225	0.214144	0.291693	0.323837	0.298464	0.321295		3.59e-11	0.000187494		0.039	0	0.178571	0.320197	0.266436	0.363363	0.448198	0.488636	0.464678
		2.65614e-11	0.0005014		0.039	0	0.4	0.226225	0.218771	0.299188	0.328585	0.303445	0.327861		4.93e-11	7.75e-05		0.04	0.0526316	0.107143	0.325123	0.266436	0.366366	0.457207	0.494318	0.469388
		2.48757e-11	0.0001449		0.04	0.037037	0.5	0.227666	0.221414	0.304809	0.335708	0.309672	0.334897		1.87e-11	0.0001581		0.041	0.0526316	0.107143	0.330049	0.266436	0.369369	0.457207	0.5	0.474097
		2.52085e-11	0.0001249		0.041	0.037037	0.533333	0.229107	0.224719	0.307933	0.339031	0.316314	0.337711		2.75e-11	0.000180392		0.042	0.0526316	0.178571	0.334975	0.269896	0.372372	0.461712	0.50947	0.480377
		1.78625e-11	0.0004298		0.042	0.148148	0.5	0.23487	0.228024	0.310431	0.349003	0.32254	0.343809		1.86e-11	0.000396033		0.043	0	0.0714286	0.334975	0.269896	0.375375	0.470721	0.513258	0.488226
					0.043	0.0740741	0.366667	0.237752	0.230007	0.312929	0.352327	0.327107	0.347561		1.94e-11	0.000201523		0.044	0.0526316	0.0357143	0.339901	0.276817	0.378378	0.472973	0.515152	0.496075
			0.0002059		0.044	0.037037	0.333333	0.239193	0.231989	0.317302	0.358025	0.331258	0.352251		5.48e-11	0.000407511		0.045	0	0.0357143	0.339901	0.276817	0.381381	0.475225	0.517045	0.505495
			0.0004574		0.045	0.0740741	0.333333	0.242075	0.233311	0.319176	0.361823	0.335409	0.359756		3.23e-11	0.00033189		0.046	0.0526316	0.0357143	0.344828	0.276817	0.381381	0.47973	0.518939	0.510204
		1.58113e-11	0.000257		0.046	0.111111	0.433333	0.246398	0.237938	0.320425	0.367521	0.340805	0.36773		2.55e-11	0.000153415		0.047	0	0.107143	0.344828	0.276817	0.381381	0.47973	0.524621	0.514914
			0.0002447		0.047	0	0.433333	0.246398	0.243886	0.324172	0.374644	0.346202	0.370544		1.6e-11	0.000329303		0.048	0	0.107143	0.344828	0.280277	0.384384	0.481982	0.530303	0.521193
					0.048	0	0.233333	0.246398	0.24653	0.328545	0.378443	0.349108	0.375235		2.27e-11	0.000595827		0.049	0.0526316	0.0714286	0.349754	0.280277	0.384384	0.484234	0.534091	0.522763
					0.049	0.0740741	0.433333	0.24928	0.248513	0.332292	0.383666	0.354504	0.378987		5.04e-11	0.000372097		0.05	0	0.0357143	0.349754	0.283737	0.384384	0.488739	0.535985	0.530612
		1.83187e-11	0.0004051		0.05	0.148148	0.5	0.255043	0.251157	0.33604	0.388889	0.360731	0.384615					0.051	0	0.0714286	0.349754	0.283737	0.387387	0.497748	0.539773	0.535322
					0.051	0	0.5	0.255043	0.2538	0.337914	0.394112	0.366957	0.390244		3.54e-11	0.00188422		0.052	0	0	0.349754	0.283737	0.387387	0.504505	0.539773	0.540031
					0.052	0.111111	0.3	0.259366	0.257105	0.341037	0.397436	0.370693	0.396341		2.29e-11	0.000278982		0.053	0	0.142857	0.349754	0.287197	0.387387	0.511261	0.547348	0.543171
					0.053	0.0740741	0.366667	0.262248	0.257766	0.345409	0.401235	0.375259	0.402439		2.1e-11	0.000327298		0.054	0	0.0357143	0.349754	0.290657	0.39039	0.511261	0.549242	0.546311
					0.054	0.037037	0.233333	0.263689	0.261071	0.348532	0.404558	0.378165	0.406191		2.1e-11	7.51e-05		0.055	0.0526316	0.0357143	0.35468	0.290657	0.399399	0.513514	0.551136	0.547881
					0.055	0.185185	0.333333	0.270893	0.265036	0.348532	0.408832	0.382316	0.409944		2.17e-11	0.00012291		0.056	0	0.107143	0.35468	0.290657	0.399399	0.522523	0.556818	0.55102
					0.056	0.037037	0.166667	0.272334	0.267019	0.351655	0.413105	0.384392	0.413227		2.42e-11	0.000742504		0.057	0	0	0.35468	0.290657	0.402402	0.524775	0.556818	0.55259
					0.057	0.185185	0.4	0.279539	0.268341	0.354778	0.418803	0.389373	0.416041		9.79e-12	0.000257906		0.058	0	0	0.35468	0.290657	0.402402	0.531532	0.556818	0.55887
					0.058	0.037037	0.533333	0.28098	0.270324	0.357901	0.424027	0.396015	0.421201		1.48e-11	0.000168507		0.059	0.0526316	0.0714286	0.359606	0.290657	0.402402	0.533784	0.560606	0.56044
					0.059	0.037037	0.333333	0.282421	0.272968	0.361024	0.426876	0.400166	0.427298		1.99e-10	0.000164217		0.06	0	0.0357143	0.359606	0.290657	0.402402	0.540541	0.5625	0.565149
			0.00013		0.06	0	0.233333	0.282421	0.276272	0.366021	0.429725	0.403072	0.429644		3.98e-11	0.000155007		0.061	0	0	0.359606	0.290657	0.408408	0.540541	0.5625	0.566719
		1.51951e-10	0.0007426		0.061	0.037037	0.4	0.283862	0.278255	0.366646	0.435423	0.408053	0.432458		5.59e-11	0.000178709		0.062	0	0	0.359606	0.290657	0.408408	0.542793	0.5625	0.572998
		8.53714e-11	0.0003485		0.062	0	0.3	0.283862	0.280899	0.369144	0.438746	0.411789	0.438086		6.2e-11	0.000146101		0.0629999	0	0	0.359606	0.290657	0.414414	0.542793	0.5625	0.579278
					0.0629999	0.037037	0.266667	0.285303	0.284865	0.371018	0.442545	0.41511	0.442308		3.35e-11	0.000174774		0.064	0	0.0357143	0.359606	0.290657	0.417417	0.545045	0.564394	0.579278
		6.31677e-11	0.000188		0.064	0	0.266667	0.285303	0.288169	0.373517	0.447768	0.418431	0.446529		3.99e-11	0.000150731		0.065	0.0526316	0.0714286	0.364532	0.290657	0.423423	0.547297	0.568182	0.580848
		5.23401e-11	0.0002052		0.065	0.037037	0.4	0.286744	0.290152	0.374766	0.452991	0.423412	0.449343		2.91e-11	0.000148009		0.066	0	0.0357143	0.364532	0.294118	0.432432	0.54955	0.570076	0.583987
		4.56418e-11	0.000277		0.066	0.0740741	0.266667	0.289625	0.29544	0.377889	0.458215	0.426733	0.454503		3.64e-11	0.000157924		0.067	0	0.0357143	0.364532	0.294118	0.432432	0.554054	0.57197	0.583987
		4.66775e-11	0.000194		0.067	0.037037	0.366667	0.291066	0.296761	0.379138	0.462013	0.431299	0.457317		3.85e-11	0.00017879		0.068	0.0526316	0.0714286	0.369458	0.294118	0.438438	0.554054	0.575758	0.585557
		4.19183e-11	0.0003299		0.068	0.0740741	0.2	0.293948	0.297422	0.381636	0.465337	0.43379	0.461538		1.28e-11	0.000128134		0.069	0.0526316	0.178571	0.374384	0.294118	0.441441	0.554054	0.585227	0.590267
		4.47135e-11	0.0002589		0.069	0.037037	0.366667	0.295389	0.300727	0.382261	0.468186	0.438356	0.467167		3.85e-11	0.000226558		0.07	0	0.0714286	0.374384	0.294118	0.441441	0.554054	0.589015	0.596546
		4.45241e-11	0.0001166		0.07	0.037037	0.3	0.29683	0.302049	0.386633	0.473409	0.442092	0.469981		2.23e-11	0.00012605		0.071	0	0.0714286	0.374384	0.294118	0.441441	0.556306	0.592803	0.598116
					0.071	0	0.233333	0.29683	0.304693	0.392255	0.475783	0.444998	0.474203		2.44e-11	0.000179719		0.072	0	0	0.374384	0.294118	0.444444	0.558559	0.592803	0.599686
		4.20258e-11	0.0003625		0.072	0.148148	0.166667	0.302594	0.306675	0.395378	0.478632	0.447073	0.477486		1.74e-10	0.000761696		0.073	0	0.107143	0.374384	0.297578	0.444444	0.560811	0.598485	0.601256
					0.073	0.0740741	0.2	0.305476	0.307997	0.397252	0.481956	0.449564	0.483114		2.31e-11	0.000202241		0.074	0	0.0357143	0.374384	0.301038	0.45045	0.567568	0.600379	0.602826
					0.074	0.111111	0.433333	0.309798	0.309319	0.402249	0.48623	0.454961	0.486398		8.82e-12	8.93e-05		0.075	0.0526316	0.0714286	0.37931	0.304498	0.45045	0.56982	0.604167	0.605965
		4.10149e-11	0.000299		0.075	0.111111	0.366667	0.314121	0.311963	0.403498	0.490503	0.459527	0.491557		1.4e-11	0.000296242		0.076	0	0.0714286	0.37931	0.304498	0.45045	0.574324	0.607955	0.607535
		3.80415e-11	0.000203		0.076	0.185185	0.133333	0.321326	0.315929	0.406621	0.495252	0.461187	0.49531		9.63e-12	0.000147937		0.077	0	0	0.37931	0.311419	0.453453	0.576577	0.607955	0.610675
		3.61522e-11	0.000118		0.077	0	0.233333	0.321326	0.318572	0.409744	0.49905	0.464093	0.498593		7.83e-12	0.000610334		0.078	0.105263	0.0357143	0.389163	0.311419	0.456456	0.581081	0.609848	0.612245
		2.95179e-11	0.0004759		0.078	0.111111	0.4	0.325648	0.319894	0.412867	0.502849	0.469074	0.501407		9.78e-11	0.000858706		0.079	0.0526316	0.0714286	0.394089	0.318339	0.459459	0.581081	0.613636	0.615385
			0.0001357		0.079	0.037037	0.333333	0.327089	0.323199	0.414741	0.506648	0.473225	0.503283		1.48e-11	7.63e-05		0.08	0.0526316	0.0357143	0.399015	0.32872	0.465465	0.581081	0.61553	0.616954
		3.74599e-11	0.0005112		0.08	0.148148	0.2	0.332853	0.325843	0.417239	0.509497	0.475716	0.507974		1.04e-11	0.000265977		0.081	0	0.0714286	0.399015	0.33218	0.465465	0.585586	0.619318	0.618524
					0.081	0.111111	0.266667	0.337176	0.329808	0.419738	0.512346	0.479037	0.510319		1.23e-11	9.72e-05		0.082	0	0.0714286	0.399015	0.33218	0.465465	0.59009	0.623106	0.620094
		4.30189e-11	0.0002646		0.082	0.111111	0.133333	0.341499	0.331791	0.422236	0.51377	0.480697	0.512664		1.48e-11	0.000441283		0.083	0	0.0357143	0.399015	0.33564	0.468468	0.59009	0.625	0.620094
		2.99943e-11	0.0001999		0.083	0.0740741	0.166667	0.34438	0.333113	0.424735	0.518519	0.482773	0.51454		5.4e-12	0.000137708		0.084	0	0	0.399015	0.3391	0.471471	0.594595	0.625	0.623234
		2.25842e-11	0.0003323		0.084	0	0.333333	0.34438	0.334435	0.424735	0.521842	0.486924	0.518762		2.28e-12	0.000172877		0.085	0	0.0357143	0.399015	0.342561	0.471471	0.596847	0.626894	0.624804
					0.085	0.037037	0.2	0.345821	0.33774	0.426608	0.524691	0.489415	0.521107					0.086	0	0.0714286	0.399015	0.346021	0.477477	0.596847	0.630682	0.629513
			0.0001975		0.086	0.037037	0.366667	0.347262	0.340383	0.427233	0.528015	0.493981	0.522514		4.06e-13	6.33e-05		0.087	0	0.107143	0.399015	0.346021	0.477477	0.601351	0.636364	0.632653
		3.35917e-11	0.0016129		0.087	0	0.233333	0.347262	0.342366	0.431605	0.532289	0.496887	0.523921		2.34e-10	0.000869973		0.088	0	0.0714286	0.399015	0.346021	0.477477	0.601351	0.640152	0.637363
		3.62451e-11	0.0003569		0.088	0.037037	0.233333	0.348703	0.345671	0.435353	0.536087	0.499792	0.527674		4.89e-11	0.000118096		0.089	0	0.0714286	0.399015	0.346021	0.48048	0.603604	0.643939	0.642072
		1.13631e-10	0.0003619		0.089	0.037037	0.133333	0.350144	0.347654	0.438476	0.538936	0.501453	0.531895		6.42e-11	0.000157625		0.09	0	0.0357143	0.399015	0.346021	0.48048	0.603604	0.645833	0.645212
					0.09	0.037037	0.233333	0.351585	0.349636	0.439725	0.54321	0.504359	0.532833		5.69e-11	0.000150455		0.091	0	0.0357143	0.399015	0.352941	0.48048	0.608108	0.647727	0.646782
					0.091	0.037037	0.266667	0.353026	0.351619	0.443473	0.546059	0.50768	0.534709		4.33e-11	0.000148293		0.092	0	0	0.399015	0.356401	0.486486	0.608108	0.647727	0.649922
			6.83e-05		0.092	0.111111	0.166667	0.357349	0.353602	0.445347	0.547483	0.509755	0.537054		4.95e-11	0.000221333		0.093	0	0.0714286	0.399015	0.356401	0.486486	0.608108	0.651515	0.649922
					0.093	0.0740741	0.133333	0.360231	0.356246	0.446596	0.549858	0.511416	0.540807		5.25e-11	0.000176537		0.094	0	0.0357143	0.399015	0.359862	0.492492	0.608108	0.653409	0.649922
		4.05169e-11	0.0002745		0.094	0.037037	0.1	0.361671	0.359551	0.447845	0.553181	0.512661	0.543621		4.39e-11	0.00016269		0.095	0	0.0357143	0.399015	0.359862	0.492492	0.608108	0.655303	0.656201
					0.095	0.0740741	0.1	0.364553	0.361533	0.449094	0.554131	0.513906	0.545028		3.06e-11	9.57e-05		0.096	0	0	0.399015	0.363322	0.495495	0.608108	0.655303	0.656201
					0.096	0.0740741	0.266667	0.367435	0.363516	0.452217	0.55698	0.517227	0.545966		2.07e-11	9.68e-05		0.097	0.0526316	0	0.403941	0.366782	0.495495	0.608108	0.655303	0.657771
					0.097	0.0740741	0.2	0.370317	0.368143	0.452842	0.558405	0.519718	0.54878		2.8e-11	0.000110862		0.098	0	0.0357143	0.403941	0.366782	0.495495	0.61036	0.657197	0.657771
		2.42255e-11	0.0002225		0.098	0.111111	0.3	0.37464	0.368143	0.45534	0.561728	0.523454	0.551126		9.11e-11	0.001532		0.099	0.105263	0.0357143	0.413793	0.366782	0.498498	0.617117	0.659091	0.659341
			0.0001924		0.099	0.111111	0.166667	0.378963	0.370126	0.457214	0.563153	0.525529	0.55394		1.1e-11	3.48e-05		0.1	0	0.0357143	0.413793	0.366782	0.498498	0.617117	0.660985	0.660911
					0.1	0.0740741	0.166667	0.381844	0.371447	0.460962	0.566002	0.527605	0.556285		5.85e-12	4.56e-05		0.101	0	0.0357143	0.413793	0.366782	0.498498	0.621622	0.662879	0.66405
		1.95413e-11	0.0003392		0.101	0.111111	0.1	0.386167	0.37343	0.462836	0.568851	0.52885	0.559099		2.52e-11	8.51e-05		0.102	0.0526316	0.0357143	0.418719	0.370242	0.498498	0.623874	0.664773	0.66562
		3.16862e-11	0.0003221		0.102	0.037037	0.133333	0.387608	0.375413	0.464085	0.571225	0.530511	0.560976					0.103	0	0.107143	0.418719	0.373702	0.498498	0.626126	0.670455	0.66876
					0.103	0	0.0666667	0.387608	0.376735	0.467833	0.573124	0.531341	0.564259		3.64e-11	0.000335913		0.104	0	0.0357143	0.418719	0.377163	0.498498	0.626126	0.672348	0.67033
		2.51615e-11	0.0001742		0.104	0.037037	0.133333	0.389049	0.378718	0.469082	0.574549	0.533001	0.566135		3.95e-12	0.0008568		0.105	0.0526316	0	0.423645	0.380623	0.498498	0.628378	0.672348	0.673469
		2.5787e-11	0.0006576		0.105	0	0.2	0.389049	0.382022	0.470956	0.576923	0.535492	0.569887		8.95e-12	0.00016958		0.106	0	0	0.423645	0.380623	0.498498	0.628378	0.672348	0.678179
			0.0002913		0.106	0.037037	0.133333	0.39049	0.384005	0.474703	0.578822	0.537152	0.572233		5.2e-12	9.24e-05		0.107	0	0.0357143	0.423645	0.380623	0.501502	0.628378	0.674242	0.684458
			0.0001171		0.107	0	0.2	0.39049	0.386649	0.476577	0.583571	0.539643	0.573171		2.27e-11	0.000294956		0.108	0.0526316	0.0714286	0.428571	0.384083	0.501502	0.630631	0.67803	0.686028
					0.108	0	0.133333	0.39049	0.388632	0.477826	0.58547	0.541303	0.575516		8.32e-12	0.000522596		0.109	0.0526316	0	0.433498	0.384083	0.501502	0.632883	0.67803	0.686028
					0.109	0.111111	0.1	0.394813	0.390615	0.4797	0.587369	0.542549	0.577392		1.33e-11	0.000441114		0.11	0.0526316	0	0.438424	0.384083	0.510511	0.635135	0.67803	0.689168
		4.22308e-11	0.0007601		0.11	0.111111	0.2	0.399135	0.396563	0.480949	0.589269	0.545039	0.580206		1.08e-11	0.000433146		0.111	0.157895	0	0.453202	0.384083	0.510511	0.63964	0.67803	0.689168
					0.111	0.037037	0.133333	0.400576	0.399207	0.484697	0.591168	0.5467	0.582083		1.04e-10	0.000156682		0.112	0.0526316	0	0.458128	0.384083	0.513514	0.644144	0.67803	0.689168
					0.112	0.037037	0.133333	0.402017	0.400529	0.487196	0.594017	0.54836	0.585366		1.22e-10	0.000159182		0.113	0.0526316	0.0714286	0.463054	0.384083	0.513514	0.646396	0.681818	0.690738
					0.113	0.0740741	0.166667	0.404899	0.402512	0.489069	0.594967	0.550436	0.586773		9.05e-11	0.000214356		0.114	0	0.0714286	0.463054	0.387543	0.516517	0.646396	0.685606	0.692308
			0.0002509		0.114	0.0740741	0.266667	0.407781	0.403833	0.492817	0.596391	0.553757	0.589587		1.25e-10	0.000251845		0.115	0.0526316	0	0.46798	0.387543	0.51952	0.648649	0.685606	0.692308
			0.0004705		0.115	0	0.1	0.407781	0.406477	0.493442	0.598291	0.555002	0.590994		1.01e-10	0.00011752		0.116	0	0.107143	0.46798	0.391003	0.51952	0.650901	0.691288	0.692308
					0.116	0	0.133333	0.407781	0.407138	0.494691	0.599715	0.556663	0.592402		8.13e-11	0.000117212		0.117	0.0526316	0.0357143	0.472906	0.391003	0.51952	0.650901	0.693182	0.695447
					0.117	0.0740741	0.1	0.410663	0.407799	0.496565	0.603039	0.557908	0.593809		9.76e-11	0.000195129		0.118	0	0.0357143	0.472906	0.391003	0.51952	0.653153	0.695076	0.695447
			0.0003274		0.118	0	0.0666667	0.410663	0.409121	0.498438	0.603989	0.558738	0.595216		2.65e-10	0.000398379		0.119	0	0.0714286	0.472906	0.394464	0.51952	0.653153	0.698864	0.697017
		1.42121e-10	0.0013374		0.119	0.037037	0.2	0.412104	0.410443	0.501562	0.605413	0.561229	0.59803		8.35e-11	0.00037093		0.12	0	0	0.472906	0.394464	0.51952	0.655405	0.698864	0.698587
		5.16748e-11	0.0003686		0.12	0	0.133333	0.412104	0.413087	0.502186	0.608262	0.562889	0.599437		9.76e-11	0.000113909		0.121	0	0.0714286	0.472906	0.404844	0.51952	0.657658	0.702652	0.700157
		5.95171e-11	0.0005044		0.121	0.037037	0.133333	0.413545	0.415069	0.50406	0.610161	0.56455	0.599906		8.38e-11	0.000151019		0.122	0	0.0714286	0.472906	0.404844	0.51952	0.657658	0.706439	0.701727
		4.35292e-11	0.0003566		0.122	0.037037	0.2	0.414986	0.417713	0.507808	0.61396	0.56704	0.60272		6.5e-11	0.000181919		0.123	0	0.0357143	0.472906	0.404844	0.522523	0.65991	0.708333	0.703297
		4.89809e-11	0.0004841		0.123	0.111111	0.166667	0.419308	0.420357	0.508432	0.616809	0.569116	0.605066		8.45e-11	0.000123425		0.124	0	0	0.472906	0.408304	0.522523	0.65991	0.708333	0.703297
		4.34383e-11	0.0001504		0.124	0	0.1	0.419308	0.423662	0.509681	0.617284	0.570361	0.60788		1.13e-10	8.04e-05		0.125	0.0526316	0	0.477833	0.411765	0.522523	0.65991	0.708333	0.706436
		4.54791e-11	0.0001552		0.125	0.0740741	0.2	0.42219	0.428949	0.510931	0.618708	0.572852	0.608818		1.14e-10	0.000738381		0.126	0.0526316	0.0357143	0.482759	0.415225	0.528529	0.664414	0.710227	0.706436
		4.13218e-11	0.0004395		0.126	0.037037	0.166667	0.423631	0.430271	0.513429	0.621083	0.574927	0.610694		6.19e-11	0.000167903		0.127	0	0	0.482759	0.415225	0.528529	0.666667	0.710227	0.708006
		3.47971e-11	0.0002174		0.127	0	0.133333	0.423631	0.433576	0.515303	0.623932	0.576588	0.611632		5.69e-11	0.000199965		0.128	0	0.0357143	0.482759	0.415225	0.531532	0.668919	0.712121	0.708006
		4.98734e-11	0.0001464		0.128	0.0740741	0.2	0.426513	0.43688	0.517177	0.626306	0.579078	0.613508		1.96e-10	0.000503212		0.129	0.0526316	0	0.487685	0.415225	0.531532	0.668919	0.712121	0.709576
		4.18726e-11	0.0005383		0.129	0	0.1	0.426513	0.438863	0.517801	0.627255	0.580324	0.614447		6.68e-11	0.00015772		0.13	0	0.0357143	0.487685	0.415225	0.534535	0.668919	0.714015	0.712716
					0.13	0	0.1	0.426513	0.440185	0.518426	0.630579	0.581569	0.615385		6.52e-11	0.000182926		0.131	0	0	0.487685	0.415225	0.540541	0.671171	0.714015	0.714286
		3.23033e-11	0.0003954		0.131	0.0740741	0.233333	0.429395	0.442168	0.522798	0.632479	0.584475	0.616792		7.99e-11	0.000192194		0.132	0	0.0714286	0.487685	0.415225	0.543544	0.673423	0.717803	0.714286
		4.5278e-11	0.0004954		0.132	0	0.133333	0.429395	0.446134	0.524672	0.633428	0.586135	0.61773		7.22e-11	0.000246228		0.133	0	0.0714286	0.487685	0.418685	0.546547	0.677928	0.721591	0.714286
		3.01753e-11	0.0001866		0.133	0	0.266667	0.429395	0.449438	0.525297	0.637227	0.589456	0.620544					0.134	0	0	0.487685	0.418685	0.54955	0.677928	0.721591	0.714286
		3.13488e-11	0.0004325		0.134	0.037037	0.2	0.430836	0.452082	0.526546	0.638177	0.591947	0.621482		5.17e-11	9.24e-05		0.135	0	0.107143	0.487685	0.422145	0.555556	0.677928	0.727273	0.715856
		1.87018e-11	0.0001347		0.135	0	0.0666667	0.430836	0.454065	0.529669	0.638651	0.592777	0.622889		5.62e-11	0.00013408		0.136	0	0.0357143	0.487685	0.425606	0.558559	0.68018	0.729167	0.715856
		3.29828e-11	0.0003456		0.136	0.037037	0.2	0.432277	0.454065	0.530918	0.640076	0.595268	0.624765		3.88e-11	0.000121253		0.137	0	0.0714286	0.487685	0.432526	0.558559	0.68018	0.732955	0.718995
		3.99732e-11	0.0001434		0.137	0.037037	0.133333	0.433718	0.456709	0.532792	0.6434	0.596928	0.625235		8.49e-11	9.97e-05		0.138	0	0.0357143	0.487685	0.432526	0.561562	0.68018	0.734848	0.718995
		2.78026e-11	0.0003192		0.138	0.037037	0.166667	0.435159	0.459352	0.534666	0.644349	0.599004	0.627111					0.139	0	0	0.487685	0.432526	0.561562	0.684685	0.734848	0.720565
					0.139	0.0740741	0.233333	0.43804	0.460674	0.537164	0.646249	0.60191	0.628987		7.28e-11	0.000268366		0.14	0	0.0357143	0.487685	0.442907	0.564565	0.684685	0.736742	0.720565
		2.37679e-11	0.0002095		0.14	0	0.133333	0.43804	0.461996	0.538413	0.647198	0.60357	0.629456		3.87e-11	0.000338513		0.141	0.0526316	0.0357143	0.492611	0.442907	0.564565	0.686937	0.738636	0.725275
					0.141	0.037037	0.2	0.439481	0.463979	0.539663	0.647673	0.606061	0.630863		4.69e-11	8.6e-05		0.142	0	0	0.492611	0.442907	0.567568	0.689189	0.738636	0.726845
		2.96977e-11	0.0006324		0.142	0.037037	0.0666667	0.440922	0.465301	0.542161	0.650522	0.606891	0.631801		7.69e-11	0.0010518		0.143	0	0	0.492611	0.446367	0.573574	0.693694	0.738636	0.726845
		2.84836e-11	0.0001635		0.143	0.037037	0.1	0.442363	0.468605	0.544035	0.652422	0.608136	0.632739					0.144	0	0.0357143	0.492611	0.453287	0.573574	0.695946	0.74053	0.728414
			0.0003162		0.144	0	0.233333	0.442363	0.469266	0.545909	0.655271	0.611042	0.633208					0.145	0	0	0.492611	0.456747	0.573574	0.695946	0.74053	0.731554
			0.0001719		0.145	0.111111	0.133333	0.446686	0.470588	0.547783	0.65622	0.612702	0.634615		4.13e-11	0.000163702		0.146	0	0.0714286	0.492611	0.456747	0.573574	0.695946	0.744318	0.733124
					0.146	0.037037	0.1	0.448127	0.47191	0.55153	0.660019	0.613948	0.636023					0.147	0	0.0357143	0.492611	0.456747	0.573574	0.698198	0.746212	0.734694
					0.147	0	0.0333333	0.448127	0.475215	0.553404	0.661443	0.614363	0.637899		8.82e-11	0.000143767		0.148	0.0526316	0.0357143	0.497537	0.460208	0.573574	0.698198	0.748106	0.737834
		2.96288e-11	0.0011507		0.148	0.0740741	0.133333	0.451009	0.478519	0.555278	0.662393	0.616023	0.639775		9.7e-11	0.00153892		0.149	0	0.0714286	0.497537	0.460208	0.576577	0.70045	0.751894	0.739403
		2.32617e-11	0.0001959		0.149	0.037037	0.133333	0.45245	0.47918	0.556527	0.664767	0.617684	0.64212		9.07e-11	0.000324654		0.15	0	0.142857	0.497537	0.463668	0.576577	0.704955	0.75947	0.742543
					0.15	0.037037	0.2	0.45389	0.483146	0.55965	0.667616	0.620174	0.642589		8.45e-11	0.000161031		0.151	0	0	0.497537	0.463668	0.576577	0.711712	0.75947	0.747253
		2.80381e-11	0.0002088		0.151	0	0.133333	0.45389	0.483807	0.560899	0.669041	0.621835	0.643527		7.45e-11	0.000847332		0.152	0.0526316	0	0.502463	0.470588	0.576577	0.713964	0.75947	0.748823
					0.152	0.0740741	0.0666667	0.456772	0.485129	0.564022	0.669991	0.622665	0.645872		3.2e-11	0.000166926		0.153	0.105263	0.107143	0.512315	0.477509	0.576577	0.713964	0.765152	0.750392
					0.153	0	0.1	0.456772	0.486451	0.565272	0.671415	0.62391	0.647749		4.26e-11	0.000308256		0.154	0	0.0357143	0.512315	0.480969	0.576577	0.716216	0.767045	0.751962
					0.154	0	0.0666667	0.456772	0.487112	0.566521	0.673314	0.624741	0.649625		3.76e-11	0.000285554		0.155	0	0.107143	0.512315	0.484429	0.57958	0.718468	0.772727	0.751962
					0.155	0.111111	0.166667	0.461095	0.489755	0.569644	0.675689	0.626816	0.650563		3.64e-11	0.00539915		0.156	0	0.0714286	0.512315	0.487889	0.585586	0.718468	0.776515	0.753532
			0.0002642		0.156	0.0740741	0.0666667	0.463977	0.491077	0.571518	0.678538	0.627646	0.65197					0.157	0	0.0714286	0.512315	0.487889	0.591592	0.722973	0.780303	0.755102
			0.0002474		0.157	0	0.266667	0.463977	0.494382	0.572767	0.679012	0.630967	0.652908		5.51e-11	0.00011085		0.158	0	0.0357143	0.512315	0.49827	0.591592	0.727477	0.782197	0.756672
			0.0008729		0.158	0	0.166667	0.463977	0.495704	0.575265	0.681387	0.633043	0.652908		4.83e-11	0.000233181		0.159	0	0	0.512315	0.49827	0.594595	0.727477	0.782197	0.758242
			0.0002578		0.159	0	0.133333	0.463977	0.497687	0.57589	0.682336	0.634703	0.656191		4.51e-11	0.000805655		0.16	0.0526316	0.0357143	0.517241	0.49827	0.594595	0.731982	0.784091	0.761381
					0.16	0.037037	0.233333	0.465418	0.499009	0.578389	0.684236	0.637609	0.657129		4.64e-11	0.000201392		0.161	0	0	0.517241	0.49827	0.594595	0.731982	0.784091	0.762951
					0.161	0.111111	0.1	0.469741	0.49967	0.582761	0.684236	0.638854	0.658068		3.58e-11	0.00115999		0.162	0	0.0357143	0.517241	0.50519	0.594595	0.734234	0.785985	0.764521
		1.99327e-11	0.0004379		0.162	0.037037	0.166667	0.471182	0.50033	0.585884	0.685185	0.64093	0.658537		4.2e-11	0.00094233		0.163	0	0.0357143	0.517241	0.50519	0.597598	0.734234	0.787879	0.767661
					0.163	0.037037	0.0666667	0.472622	0.501652	0.585884	0.687085	0.64176	0.660413		6.29e-11	0.000127694		0.164	0	0	0.517241	0.508651	0.597598	0.734234	0.787879	0.767661
					0.164	0	0.166667	0.472622	0.502313	0.589007	0.688984	0.643836	0.663696		6.7e-11	0.000168173		0.165	0	0.0357143	0.517241	0.508651	0.600601	0.736486	0.789773	0.769231
					0.165	0.037037	0.1	0.474063	0.502974	0.590256	0.690408	0.645081	0.664165		6.04e-11	0.000111273		0.166	0.0526316	0	0.522167	0.508651	0.600601	0.736486	0.789773	0.769231
					0.166	0.0740741	0.133333	0.476945	0.506279	0.591505	0.690883	0.646741	0.665103		5.95e-11	0.000148947		0.167	0	0	0.522167	0.512111	0.600601	0.738739	0.789773	0.770801
			0.0002594		0.167	0.111111	0.166667	0.481268	0.508923	0.593379	0.692308	0.648817	0.666979		5.58e-11	0.000194851		0.168	0	0	0.522167	0.512111	0.600601	0.738739	0.789773	0.770801
					0.168	0.111111	0.2	0.485591	0.511566	0.595253	0.693732	0.651308	0.669325		4.66e-11	0.000246317		0.169	0	0	0.522167	0.512111	0.600601	0.743243	0.789773	0.770801
					0.169	0	0.0666667	0.485591	0.514871	0.597127	0.694682	0.652138	0.670263		4.09e-11	0.000154896		0.17	0	0	0.522167	0.512111	0.603604	0.743243	0.789773	0.770801
					0.17	0.0740741	0.0333333	0.488473	0.516854	0.598376	0.695632	0.652553	0.670732		2.17e-10	0.000449006		0.171	0	0.0714286	0.522167	0.515571	0.60961	0.743243	0.793561	0.77551
			0.0003327		0.171	0.0740741	0.1	0.491354	0.518176	0.600874	0.698481	0.653798	0.67167		3.99e-11	0.000134613		0.172	0	0	0.522167	0.515571	0.612613	0.743243	0.793561	0.78179
		1.89698e-10	0.0011446		0.172	0.0740741	0.1	0.494236	0.52082	0.604622	0.698481	0.655044	0.672139		4.31e-11	0.000179602		0.173	0	0.0357143	0.522167	0.519031	0.612613	0.747748	0.795455	0.78179
		6.88802e-11	0.0005383		0.173	0.0740741	0.133333	0.497118	0.522141	0.607745	0.69943	0.656704	0.674015		3.18e-11	0.000245438		0.174	0	0	0.522167	0.519031	0.612613	0.747748	0.795455	0.783359
		6.35903e-11	0.0002533		0.174	0.0740741	0.0666667	0.5	0.524785	0.609619	0.70133	0.657534	0.677298					0.175	0.105263	0.0357143	0.53202	0.519031	0.612613	0.747748	0.797348	0.783359
		5.78276e-11	0.0003505		0.175	0.037037	0.166667	0.501441	0.527429	0.611493	0.703229	0.65961	0.677767		3.55e-11	0.000200908		0.176	0.0526316	0	0.536946	0.519031	0.615616	0.747748	0.797348	0.784929
		5.53983e-11	0.0003029		0.176	0.037037	0.0666667	0.502882	0.530734	0.612742	0.705128	0.66044	0.679174		3.6e-11	0.000168283		0.177	0	0.107143	0.536946	0.519031	0.618619	0.75	0.80303	0.784929
		5.53592e-11	0.0002303		0.177	0.0740741	0.0666667	0.505764	0.533377	0.619613	0.706553	0.66127	0.680113		3.36e-11	0.000399128		0.178	0	0	0.536946	0.529412	0.618619	0.75	0.80303	0.786499
		4.79206e-11	0.0002235		0.178	0	0.0333333	0.505764	0.534699	0.621487	0.709402	0.661685	0.68152		2.87e-11	0.000112763		0.179	0	0.0357143	0.536946	0.529412	0.621622	0.75	0.804924	0.788069
		6.56962e-11	0.0003827		0.179	0.037037	0.1	0.507205	0.538004	0.623985	0.710351	0.662931	0.682458		3.74e-11	0.000448805		0.18	0	0	0.536946	0.529412	0.621622	0.752252	0.804924	0.789639
		4.66329e-11	0.0001793		0.18	0.037037	0.133333	0.508646	0.538665	0.625859	0.711301	0.664591	0.682927		3.36e-11	0.000152985		0.181	0	0.0357143	0.536946	0.529412	0.624625	0.752252	0.806818	0.792779
		3.79535e-11	0.0004133		0.181	0.037037	0.133333	0.510086	0.539987	0.627108	0.7132	0.666252	0.683396		1.89e-11	0.00014265		0.182	0.0526316	0.0357143	0.541872	0.529412	0.624625	0.752252	0.808712	0.794349
		4.32685e-11	0.000352		0.182	0.037037	0.0666667	0.511527	0.54197	0.628357	0.7151	0.667082	0.684334		2.54e-11	0.000289826		0.183	0	0	0.541872	0.529412	0.624625	0.752252	0.808712	0.794349
		3.55769e-11	0.0003219		0.183	0	0.133333	0.511527	0.543291	0.630231	0.716524	0.668742	0.684803		3.44e-11	0.000385807		0.184	0	0.0357143	0.541872	0.532872	0.624625	0.752252	0.810606	0.794349
					0.184	0.037037	0.0666667	0.512968	0.543952	0.635228	0.718898	0.669572	0.68621		3.35e-11	0.00096133		0.185	0.0526316	0.0357143	0.546798	0.532872	0.624625	0.756757	0.8125	0.797488
		3.64726e-11	0.0002609		0.185	0.0740741	0.1	0.51585	0.545935	0.635853	0.720323	0.670818	0.686679		3.55e-11	0.000133297		0.186	0.0526316	0.0357143	0.551724	0.532872	0.627628	0.759009	0.814394	0.797488
		4.17388e-11	0.0009616		0.186	0	0.0666667	0.51585	0.547918	0.637102	0.720798	0.671648	0.688086		2.74e-11	0.000393408		0.187	0	0	0.551724	0.536332	0.627628	0.763514	0.814394	0.800628
					0.187	0.0740741	0.0666667	0.518732	0.54924	0.638976	0.721747	0.672478	0.689493		3.77e-11	0.000131776		0.188	0	0	0.551724	0.536332	0.630631	0.763514	0.814394	0.800628
		3.14799e-11	0.0002122		0.188	0.0740741	0.1	0.521614	0.551884	0.640849	0.724122	0.673724	0.690901		1.44e-11	0.000144365		0.189	0.0526316	0	0.55665	0.536332	0.630631	0.763514	0.814394	0.800628
		2.99939e-11	0.0002594		0.189	0.0740741	0.2	0.524496	0.553866	0.643973	0.725071	0.676214	0.692308		2.11e-11	0.000385663		0.19	0	0	0.55665	0.539792	0.630631	0.765766	0.814394	0.802198
		5.26066e-11	0.0001982		0.19	0.037037	0.133333	0.525937	0.554527	0.645222	0.726496	0.677875	0.692308					0.191	0	0	0.55665	0.539792	0.630631	0.765766	0.814394	0.803768
		3.2799e-11	0.0003494		0.191	0	0.133333	0.525937	0.557171	0.647096	0.726496	0.679535	0.693246					0.192	0	0	0.55665	0.539792	0.630631	0.765766	0.814394	0.805338
					0.192	0.0740741	0.2	0.528818	0.559815	0.649594	0.727445	0.682026	0.694184					0.193	0	0.0357143	0.55665	0.543253	0.630631	0.768018	0.816288	0.806907
		2.34024e-11	0.0008772		0.193	0.037037	0.0666667	0.530259	0.561137	0.650843	0.72887	0.682856	0.695591		2.8e-11	4.79e-05		0.194	0	0.0357143	0.55665	0.546713	0.630631	0.768018	0.818182	0.810047
		4.21822e-11	0.0001843		0.194	0	0.1	0.530259	0.565763	0.652092	0.732194	0.684101	0.696998					0.195	0	0	0.55665	0.546713	0.630631	0.768018	0.818182	0.813187
		2.93257e-11	0.0002215		0.195	0.0740741	0.0666667	0.533141	0.569729	0.652717	0.733618	0.684932	0.698405					0.196	0.0526316	0.0357143	0.561576	0.546713	0.636637	0.768018	0.820076	0.813187
		3.68693e-11	0.0001602		0.196	0	0.0666667	0.533141	0.571051	0.653966	0.735043	0.685762	0.699343		2.12e-11	0.000602555		0.197	0	0.0357143	0.561576	0.546713	0.636637	0.768018	0.82197	0.814757
		3.92588e-11	0.0006625		0.197	0.0740741	0.0666667	0.536023	0.573034	0.65584	0.736467	0.686592	0.700281					0.198	0	0.0714286	0.561576	0.546713	0.63964	0.768018	0.825758	0.816327
		4.74434e-11	0.0001574		0.198	0	0.0666667	0.536023	0.574356	0.657089	0.737417	0.687422	0.70075		1.94e-11			0.199	0	0	0.561576	0.550173	0.63964	0.77027	0.825758	0.816327
		2.60928e-11	0.000198		0.199	0.0740741	0.133333	0.538905	0.576338	0.657714	0.739316	0.689083	0.702158					0.2	0	0	0.561576	0.550173	0.63964	0.77027	0.825758	0.819466
			0.0004307		0.2	0	0.0666667	0.538905	0.578321	0.659588	0.74169	0.689913	0.703565		3.13e-11			0.201	0	0	0.561576	0.550173	0.642643	0.772523	0.825758	0.821036
		4.81629e-11	0.0001489		0.201	0.037037	0.0666667	0.540346	0.580965	0.661462	0.74264	0.690743	0.704972					0.202	0.157895	0	0.576355	0.550173	0.642643	0.772523	0.825758	0.822606
		3.13663e-11	0.0003011		0.202	0	0.233333	0.540346	0.581626	0.663335	0.744065	0.693649	0.706379		2.19e-10			0.203	0	0	0.576355	0.550173	0.642643	0.772523	0.825758	0.824176
		2.7592e-11	0.00036		0.203	0.111111	0.133333	0.544669	0.582948	0.665834	0.745014	0.695309	0.707786		5.8e-11			0.204	0	0	0.576355	0.550173	0.645646	0.772523	0.825758	0.825746
					0.204	0.0740741	0.233333	0.54755	0.58427	0.667083	0.745964	0.698215	0.708255		2.8e-11			0.205	0.0526316	0.0357143	0.581281	0.550173	0.645646	0.772523	0.827652	0.827316
					0.205	0	0.0666667	0.54755	0.585592	0.668957	0.746914	0.699045	0.708724		1.86e-11			0.206	0	0.0357143	0.581281	0.553633	0.648649	0.772523	0.829545	0.827316
					0.206	0.111111	0.1	0.551873	0.588896	0.670206	0.748338	0.700291	0.7106		2.56e-10	0.000141373		0.207	0.0526316	0.0357143	0.586207	0.553633	0.648649	0.774775	0.831439	0.830455
					0.207	0.0740741	0.1	0.554755	0.592862	0.672705	0.749763	0.701536	0.712008		2.87e-10	0.000221004		0.208	0	0	0.586207	0.553633	0.648649	0.774775	0.831439	0.832025
		2.9276e-11	0.0001174		0.208	0.037037	0.1	0.556196	0.592862	0.673329	0.752137	0.702781	0.713415		1.1e-10	0.000182578		0.209	0.0526316	0.0357143	0.591133	0.553633	0.648649	0.777027	0.833333	0.832025
					0.209	0.111111	0.166667	0.560519	0.597488	0.674578	0.754036	0.704857	0.714353		7.61e-11	0.00012854		0.21	0	0	0.591133	0.553633	0.651652	0.777027	0.833333	0.832025
					0.21	0	0.2	0.560519	0.598149	0.675203	0.755461	0.707347	0.71576		6.47e-11	0.000133486		0.211	0	0	0.591133	0.553633	0.654655	0.779279	0.833333	0.832025
					0.211	0	0.2	0.560519	0.601454	0.675828	0.756885	0.709838	0.717636		6.56e-11	0.000145965		0.212	0	0.0357143	0.591133	0.553633	0.657658	0.779279	0.835227	0.835165
		2.6671e-11	0.0004194		0.212	0.037037	0.0333333	0.56196	0.604098	0.675828	0.757835	0.710253	0.718105		1.26e-10	0.000233462		0.213	0	0.0357143	0.591133	0.557093	0.660661	0.779279	0.837121	0.836735
		2.16e-11	0.0005832		0.213	0	0.2	0.56196	0.604759	0.677077	0.758784	0.712744	0.718574		5.85e-11	0.000177394		0.214	0	0.0357143	0.591133	0.557093	0.660661	0.781532	0.839015	0.836735
		2.78085e-11	0.0001123		0.214	0.0740741	0.166667	0.564841	0.606742	0.678951	0.759734	0.714819	0.719981		5.98e-11	0.000223498		0.215	0	0	0.591133	0.557093	0.663664	0.781532	0.839015	0.839874
			0.0002929		0.215	0.037037	0.233333	0.566282	0.609385	0.680824	0.761159	0.717725	0.72045		4.57e-11	7.27e-05		0.216	0	0	0.591133	0.557093	0.663664	0.781532	0.839015	0.839874
		3.2258e-11	0.0002806		0.216	0.037037	0.1	0.567723	0.610046	0.682074	0.763058	0.718971	0.722326		4.81e-11	0.000141326		0.217	0	0	0.591133	0.560554	0.663664	0.781532	0.839015	0.839874
					0.217	0	0.133333	0.567723	0.611368	0.682698	0.763058	0.720631	0.723265		4.97e-11	0.000134785		0.218	0	0	0.591133	0.564014	0.663664	0.781532	0.839015	0.839874
		2.13597e-11	0.0002204		0.218	0.148148	0.133333	0.573487	0.614012	0.683948	0.765432	0.722291	0.724672		5.09e-11	0.000279961		0.219	0	0	0.591133	0.567474	0.663664	0.781532	0.839015	0.839874
		2.81415e-11	0.0002541		0.219	0.037037	0.0666667	0.574928	0.617317	0.685197	0.768281	0.723122	0.72561		4.43e-11	0.00017724		0.22	0.0526316	0	0.596059	0.567474	0.663664	0.781532	0.839015	0.841444
					0.22	0	0.1	0.574928	0.619299	0.686446	0.769231	0.724367	0.726548		4.74e-11	0.000228883		0.221	0	0	0.596059	0.567474	0.666667	0.781532	0.839015	0.843014
		2.27552e-11	0.0003895		0.221	0.037037	0.0666667	0.576369	0.61996	0.689569	0.77018	0.725197	0.727486		4.07e-11	0.000113168		0.222	0	0	0.596059	0.567474	0.66967	0.781532	0.839015	0.846154
			0.0001397		0.222	0.111111	0.133333	0.580692	0.622604	0.690818	0.770655	0.726858	0.728893		5.73e-11	0.00020654		0.223	0	0	0.596059	0.574394	0.66967	0.781532	0.839015	0.847724
			0.0006298		0.223	0.037037	0.0333333	0.582133	0.624587	0.693941	0.77208	0.727273	0.7303		1.86e-10	0.00058966		0.224	0	0.0357143	0.596059	0.574394	0.672673	0.783784	0.840909	0.849294
					0.224	0	0.1	0.582133	0.628553	0.695191	0.772555	0.728518	0.732176		2.72e-11	0.000130111		0.225	0.0526316	0	0.600985	0.574394	0.675676	0.783784	0.840909	0.852433
					0.225	0.0740741	0.0333333	0.585014	0.629874	0.697689	0.772555	0.728933	0.732645		5.41e-11	0.0002272		0.226	0	0	0.600985	0.574394	0.675676	0.786036	0.840909	0.852433
					0.226	0.0740741	0.166667	0.587896	0.633179	0.700812	0.773029	0.731009	0.734991		2.39e-11	0.000209376		0.227	0.0526316	0	0.605911	0.577855	0.675676	0.786036	0.840909	0.854003
		2.31907e-11	0.000222		0.227	0.0740741	0.0666667	0.590778	0.635162	0.701437	0.775404	0.731839	0.736398		2.35e-11	9.33e-05		0.228	0	0.0357143	0.605911	0.577855	0.675676	0.786036	0.842803	0.854003
			0.0004063		0.228	0	0.166667	0.590778	0.637806	0.70331	0.776353	0.733914	0.738274		2.33e-11	0.000174604		0.229	0.0526316	0.0357143	0.610837	0.581315	0.678679	0.786036	0.844697	0.854003
		6.19957e-11	0.000141		0.229	0	0.133333	0.590778	0.639128	0.705809	0.776828	0.735575	0.739681					0.23	0	0	0.610837	0.581315	0.678679	0.790541	0.844697	0.857143
		6.36078e-11	0.0002738		0.23	0.0740741	0.1	0.59366	0.641771	0.707683	0.777778	0.73682	0.742026		1.41e-11	0.000502787		0.231	0	0	0.610837	0.581315	0.684685	0.790541	0.844697	0.857143
		5.61192e-11	0.0004521		0.231	0	0.0333333	0.59366	0.643093	0.710181	0.777778	0.737235	0.743433		1.66e-11	0.00021159		0.232	0	0	0.610837	0.581315	0.684685	0.790541	0.844697	0.857143
		6.0844e-11	0.0002415		0.232	0.111111	0.0666667	0.597983	0.643754	0.713304	0.779677	0.738066	0.744371		2.85e-11	0.000308601		0.233	0	0	0.610837	0.581315	0.684685	0.790541	0.844697	0.857143
		6.5865e-11	0.0003198		0.233	0.0740741	0.0666667	0.600865	0.647059	0.714553	0.780152	0.738896	0.744371		1.98e-11	0.000426342		0.234	0	0	0.610837	0.584775	0.687688	0.792793	0.844697	0.858713
		5.52412e-11	0.0003666		0.234	0	0.1	0.600865	0.648381	0.715803	0.780627	0.740141	0.744841		1.54e-11	0.000248348		0.235	0.0526316	0	0.615764	0.584775	0.687688	0.792793	0.844697	0.858713
		4.50589e-11	0.0002664		0.235	0	0.133333	0.600865	0.649042	0.717676	0.781576	0.741802	0.746717		3.57e-10	0.000529109		0.236	0	0.0357143	0.615764	0.584775	0.687688	0.792793	0.846591	0.858713
		6.38954e-11	0.0003229		0.236	0.0740741	0.233333	0.603746	0.649703	0.718301	0.783001	0.744707	0.747655		2.77e-10	0.00192213		0.237	0.0526316	0	0.62069	0.584775	0.690691	0.792793	0.846591	0.858713
		4.19373e-11	0.0002064		0.237	0.0740741	0.0333333	0.606628	0.653668	0.720175	0.783951	0.745122	0.747655		6.79e-11	0.00020713		0.238	0	0	0.62069	0.588235	0.690691	0.792793	0.846591	0.858713
					0.238	0.111111	0.133333	0.610951	0.654329	0.7208	0.7849	0.746783	0.747655		6.24e-11	0.000214356		0.239	0	0	0.62069	0.588235	0.690691	0.792793	0.846591	0.860283
		1.34181e-10	0.0007349		0.239	0.0740741	0.0666667	0.613833	0.654329	0.722049	0.7849	0.747613	0.748124		6.5e-11	0.000171885		0.24	0.0526316	0.107143	0.625616	0.591696	0.693694	0.797297	0.852273	0.860283
		5.64665e-11	0.0003711		0.24	0.037037	0.1	0.615274	0.658956	0.723298	0.786325	0.748858	0.748593		7.92e-11	0.000154134		0.241	0	0.0357143	0.625616	0.595156	0.693694	0.79955	0.854167	0.860283
		3.4934e-11	0.0001202		0.241	0.037037	0.0666667	0.616715	0.660939	0.725796	0.787749	0.749689	0.75		6.54e-11	0.000141218		0.242	0	0	0.625616	0.595156	0.696697	0.79955	0.854167	0.860283
					0.242	0.0740741	0.133333	0.619597	0.66226	0.72767	0.789649	0.751349	0.750469		8.76e-11	0.000215978		0.243	0	0	0.625616	0.595156	0.696697	0.79955	0.854167	0.861852
		4.99126e-11	0.0003031		0.243	0	0	0.619597	0.664243	0.730169	0.790123	0.751349	0.750469		6.56e-11	0.000172865		0.244	0	0	0.625616	0.598616	0.696697	0.79955	0.854167	0.863422
					0.244	0	0	0.619597	0.664904	0.732667	0.791073	0.751349	0.750938		5.69e-11	0.000167028		0.245	0	0	0.625616	0.605536	0.696697	0.79955	0.854167	0.863422
		4.22484e-11	0.0003332		0.245	0.0740741	0.2	0.622478	0.666887	0.735166	0.792023	0.75384	0.751876		8.11e-11	0.0001344		0.246	0.0526316	0	0.630542	0.608997	0.696697	0.79955	0.854167	0.863422
		3.67077e-11	0.0004506		0.246	0	0	0.622478	0.66887	0.735166	0.792023	0.75384	0.752814		4.98e-11	0.0001037		0.247	0	0	0.630542	0.608997	0.696697	0.801802	0.854167	0.863422
		5.27e-11	9.61e-05		0.247	0.0740741	0.0333333	0.62536	0.669531	0.73579	0.793922	0.754255	0.755159		6.46e-11	0.000192379		0.248	0	0	0.630542	0.608997	0.696697	0.801802	0.854167	0.864992
					0.248	0.037037	0.0333333	0.626801	0.670853	0.737039	0.794397	0.75467	0.755629		4.51e-11	0.000253949		0.249	0	0.0357143	0.630542	0.615917	0.696697	0.801802	0.856061	0.864992
					0.249	0.0740741	0.0666667	0.629683	0.672835	0.738913	0.797246	0.7555	0.757036					0.25	0	0	0.630542	0.615917	0.696697	0.801802	0.856061	0.864992
		2.56972e-11	0.000118		0.25	0.0740741	0.0666667	0.632565	0.673496	0.740787	0.797721	0.75633	0.758912					0.251	0	0.0714286	0.630542	0.615917	0.702703	0.801802	0.859848	0.864992
					0.251	0.111111	0.0666667	0.636888	0.67614	0.741412	0.79867	0.757161	0.760319		4.76e-11	0.00045234		0.252	0.0526316	0	0.635468	0.615917	0.705706	0.801802	0.859848	0.864992
					0.252	0.037037	0	0.638329	0.678784	0.742661	0.79962	0.757161	0.760319		5.26e-11	0.0011849		0.253	0.0526316	0	0.640394	0.615917	0.705706	0.804054	0.859848	0.864992
					0.253	0	0.1	0.638329	0.680767	0.745784	0.800095	0.758406	0.760788		4.76e-11	0.000109204		0.254	0.0526316	0.0357143	0.64532	0.619377	0.705706	0.808559	0.861742	0.866562
		3.40606e-11	0.000278		0.254	0.037037	0.1	0.639769	0.681428	0.746408	0.801045	0.759651	0.761726		8.01e-11	0.000398068		0.255	0	0.0357143	0.64532	0.619377	0.708709	0.808559	0.863636	0.869702
		2.36942e-11	0.00015		0.255	0.037037	0.166667	0.64121	0.681428	0.746408	0.802944	0.761727	0.763133		3.64e-11	9.82e-05		0.256	0	0.0357143	0.64532	0.619377	0.711712	0.810811	0.86553	0.871272
		3.52433e-11	0.0003424		0.256	0	0.0333333	0.64121	0.68275	0.747033	0.805318	0.762142	0.764071		5.7e-11	0.000380183		0.257	0.0526316	0	0.650246	0.619377	0.714715	0.810811	0.86553	0.871272
					0.257	0.111111	0.133333	0.645533	0.684071	0.748282	0.805318	0.763802	0.765478		2.7e-11	0.000590185		0.258	0	0	0.650246	0.619377	0.714715	0.810811	0.86553	0.872841
		1.79291e-11	0.000232		0.258	0	0.233333	0.645533	0.685393	0.749532	0.806743	0.766708	0.766417		2.7e-11	0.000399524		0.259	0	0	0.650246	0.622837	0.714715	0.813063	0.86553	0.872841
					0.259	0	0.133333	0.645533	0.686715	0.750156	0.807217	0.768369	0.766417		2.89e-11	0.00017357		0.26	0	0.0714286	0.650246	0.622837	0.717718	0.813063	0.869318	0.874411
			0.0005405		0.26	0.037037	0.2	0.646974	0.688698	0.750781	0.807692	0.770859	0.767824		3.45e-11	9.92e-05		0.261	0	0	0.650246	0.622837	0.720721	0.815315	0.869318	0.874411
		3.32323e-11	0.000204		0.261	0.037037	0.1	0.648415	0.690681	0.750781	0.808167	0.772105	0.768293		2.2e-11	0.00082824		0.262	0	0	0.650246	0.622837	0.720721	0.815315	0.869318	0.874411
					0.262	0	0.133333	0.648415	0.695307	0.753904	0.808642	0.773765	0.769231		5.14e-11	0.000370991		0.263	0	0	0.650246	0.622837	0.723724	0.815315	0.869318	0.874411
			0.0001655		0.263	0.0740741	0.0333333	0.651297	0.699273	0.755153	0.810066	0.77418	0.770638		3.27e-11	0.000879776		0.264	0.0526316	0	0.655172	0.622837	0.726727	0.815315	0.869318	0.874411
		3.26014e-11	0.0001672		0.264	0.0740741	0.1	0.654179	0.701917	0.755778	0.811016	0.775425	0.771107		2.02e-11	0.00067981		0.265	0.0526316	0.0357143	0.660099	0.622837	0.732733	0.815315	0.871212	0.874411
					0.265	0.0740741	0.166667	0.657061	0.70456	0.757027	0.812915	0.777501	0.771576		2.64e-11	0.000289432		0.266	0	0	0.660099	0.622837	0.732733	0.815315	0.871212	0.874411
		3.61898e-11	0.0001456		0.266	0.037037	0	0.658501	0.706543	0.757651	0.813865	0.777501	0.772983		2.14e-11	0.00014665		0.267	0	0.0357143	0.660099	0.622837	0.735736	0.815315	0.873106	0.874411
		3.64741e-11	0.0001143		0.267	0.037037	0.0666667	0.659942	0.709187	0.758276	0.813865	0.778331	0.773921		2.2e-11	0.000223866		0.268	0	0.0357143	0.660099	0.622837	0.738739	0.815315	0.875	0.874411
			0.000445		0.268	0.0740741	0.166667	0.662824	0.710509	0.758901	0.814815	0.780407	0.775328		3.2e-11	0.00037199		0.269	0	0	0.660099	0.626298	0.738739	0.817568	0.875	0.875981
					0.269	0	0.1	0.662824	0.710509	0.76015	0.816714	0.781652	0.776735		3.77e-11	0.000208081		0.27	0.0526316	0.0357143	0.665025	0.626298	0.738739	0.81982	0.876894	0.875981
					0.27	0.0740741	0.2	0.665706	0.712492	0.760775	0.819088	0.784143	0.777205		2.27e-11	0.000144991		0.271	0	0	0.665025	0.626298	0.738739	0.822072	0.876894	0.877551
		3.19265e-11	0.0002955		0.271	0.037037	0.1	0.667147	0.713814	0.760775	0.819088	0.785388	0.778612		2.23e-10	0.000206421		0.272	0	0	0.665025	0.626298	0.741742	0.824324	0.876894	0.879121
			0.0002733		0.272	0.037037	0.1	0.668588	0.714475	0.762024	0.820038	0.786633	0.779081		6.59e-11	0.000210269		0.273	0	0	0.665025	0.626298	0.741742	0.824324	0.876894	0.879121
		2.87725e-11	0.0003872		0.273	0.0740741	0.0666667	0.67147	0.715796	0.763898	0.822887	0.787464	0.780488		7.32e-11	0.000187185		0.274	0.0526316	0	0.669951	0.626298	0.741742	0.826577	0.876894	0.880691
		3.16081e-11	0.0007189		0.274	0.037037	0.0333333	0.672911	0.716457	0.765771	0.824311	0.787879	0.781426		5.61e-11	0.00016636		0.275	0	0	0.669951	0.626298	0.741742	0.826577	0.876894	0.880691
		2.71e-11	8.05e-05		0.275	0.037037	0.133333	0.674352	0.717779	0.769519	0.825261	0.789539	0.782364		8.6e-11	9.7e-05		0.276	0	0.0357143	0.669951	0.629758	0.741742	0.828829	0.878788	0.880691
					0.276	0.037037	0.0666667	0.675793	0.719762	0.772017	0.82716	0.790369	0.783771		7.78e-11	0.000167444		0.277	0	0.0357143	0.669951	0.633218	0.741742	0.828829	0.880682	0.880691
			0.0001404		0.277	0.037037	0.166667	0.677233	0.719762	0.772642	0.82906	0.792445	0.78424		5.05e-11	0.000153312		0.278	0	0.0357143	0.669951	0.633218	0.741742	0.828829	0.882576	0.880691
					0.278	0.037037	0.1	0.678674	0.721745	0.773891	0.830009	0.79369	0.785178		5.08e-11	0.000176546		0.279	0	0	0.669951	0.633218	0.744745	0.831081	0.882576	0.880691
			0.0003243		0.279	0.037037	0.0333333	0.680115	0.724389	0.775765	0.831909	0.794105	0.787054		6.34e-11	0.000221781		0.28	0	0.0357143	0.669951	0.647059	0.747748	0.831081	0.88447	0.882261
					0.28	0.037037	0.133333	0.681556	0.725711	0.778264	0.832858	0.795766	0.787523		6.18e-11	0.0002462		0.281	0.0526316	0	0.674877	0.647059	0.753754	0.831081	0.88447	0.882261
					0.281	0.0740741	0.0666667	0.684438	0.728354	0.780137	0.833333	0.796596	0.788462		4.48e-11	0.000161279		0.282	0	0.0357143	0.674877	0.653979	0.753754	0.831081	0.886364	0.882261
		2.74727e-11	0.0005198		0.282	0.0740741	0	0.68732	0.729676	0.780762	0.833333	0.796596	0.790338		4.6e-11	0.000301711		0.283	0	0	0.674877	0.653979	0.753754	0.833333	0.886364	0.88383
		4.30808e-11	0.0001423		0.283	0.037037	0.0333333	0.688761	0.730998	0.782636	0.835233	0.797011	0.791276		7.52e-11	0.000195035		0.284	0	0	0.674877	0.653979	0.753754	0.835586	0.886364	0.88383
			0.0003404		0.284	0.037037	0.1	0.690202	0.73232	0.78451	0.836657	0.798257	0.791745		2.86e-11	0.000182839		0.285	0	0	0.674877	0.653979	0.753754	0.835586	0.886364	0.88383
					0.285	0.0740741	0.166667	0.693084	0.732981	0.785134	0.838082	0.800332	0.792683		2.07e-10	0.000219841		0.286	0.0526316	0	0.679803	0.657439	0.75976	0.837838	0.886364	0.88383
		2.58178e-11	0.0003788		0.286	0	0.2	0.693084	0.733642	0.785134	0.839031	0.802823	0.795966		5.78e-11	0.00036042		0.287	0.0526316	0	0.684729	0.6609	0.765766	0.84009	0.886364	0.8854
					0.287	0.0740741	0.133333	0.695965	0.734964	0.785759	0.840931	0.804483	0.796904		2.55e-11	0.00017799		0.288	0	0	0.684729	0.66436	0.765766	0.84009	0.886364	0.8854
					0.288	0	0.0666667	0.695965	0.735625	0.787633	0.840931	0.805313	0.796904		3.49e-11	0.000199782		0.289	0	0	0.684729	0.66782	0.771772	0.84009	0.886364	0.8854
					0.289	0.037037	0.0333333	0.697406	0.736946	0.789507	0.84188	0.805729	0.796904		6.19e-11	0.000183985		0.29	0	0	0.684729	0.66782	0.771772	0.84009	0.886364	0.8854
					0.29	0.037037	0.166667	0.698847	0.738929	0.790756	0.84283	0.807804	0.79878		2.44e-11	0.000223114		0.291	0.0526316	0	0.689655	0.66782	0.771772	0.84009	0.886364	0.8854
			0.0005061		0.291	0	0.0333333	0.698847	0.73959	0.792005	0.843305	0.808219	0.800188		2.7e-11	0.000150013		0.292	0	0.0357143	0.689655	0.66782	0.771772	0.842342	0.888258	0.8854
			0.0001644		0.292	0.0740741	0.1	0.701729	0.741573	0.79263	0.844729	0.809465	0.801595		3.71e-11	0.00022993		0.293	0	0	0.689655	0.67128	0.777778	0.844595	0.888258	0.8854
		2.44545e-11	0.0001522		0.293	0	0.0666667	0.701729	0.742234	0.79263	0.844729	0.810295	0.802064		5.6e-11	0.0002863		0.294	0.0526316	0.0357143	0.694581	0.67128	0.780781	0.844595	0.890152	0.8854
					0.294	0.0740741	0.0666667	0.704611	0.743556	0.793254	0.846154	0.811125	0.802533		4.18e-11	0.000163944		0.295	0	0.0357143	0.694581	0.67128	0.780781	0.849099	0.892045	0.88697
					0.295	0	0.0666667	0.704611	0.744878	0.795128	0.847578	0.811955	0.803002		2.92e-11	0.000222588		0.296	0	0	0.694581	0.67474	0.780781	0.853604	0.892045	0.88697
		2.38101e-11	0.0006256		0.296	0.037037	0.0666667	0.706052	0.745539	0.795128	0.848528	0.812785	0.804878		2.68e-11	0.000131761		0.297	0	0.0357143	0.694581	0.678201	0.780781	0.855856	0.893939	0.88854
					0.297	0	0.0333333	0.706052	0.749504	0.795753	0.850427	0.8132	0.805816		4.21e-11	0.000185627		0.298	0.0526316	0.0357143	0.699507	0.678201	0.780781	0.858108	0.895833	0.88854
					0.298	0	0.0333333	0.706052	0.750826	0.796377	0.850902	0.813616	0.807223		2.24e-11	0.000170755		0.299	0	0	0.699507	0.678201	0.783784	0.858108	0.895833	0.88854
					0.299	0	0.0333333	0.706052	0.750826	0.796377	0.853276	0.814031	0.80863		6.57e-11	0.000644983		0.3	0	0	0.699507	0.688581	0.78979	0.858108	0.895833	0.89011
					0.3	0.111111	0.0333333	0.710375	0.752148	0.798876	0.854226	0.814446	0.809099		3.42e-11	6.46e-05		0.301	0.105263	0	0.70936	0.695502	0.792793	0.862613	0.895833	0.89168
					0.301	0	0.133333	0.710375	0.75347	0.800125	0.855176	0.816106	0.809099		1.99e-11	0.000374475		0.302	0	0	0.70936	0.705882	0.795796	0.862613	0.895833	0.89168
		4.05085e-11	0.0001546		0.302	0	0.0666667	0.710375	0.755453	0.801374	0.856125	0.816936	0.810038		4.11e-11	0.000619973		0.303	0	0.0357143	0.70936	0.709343	0.795796	0.864865	0.897727	0.89168
		3.28069e-11	0.0001331		0.303	0.0740741	0.0666667	0.713256	0.756114	0.802623	0.858025	0.817767	0.811445		4.55e-11	0.00033885		0.304	0	0	0.70936	0.716263	0.795796	0.864865	0.897727	0.89168
			0.0001012		0.304	0.0740741	0.0333333	0.716138	0.756775	0.802623	0.858025	0.818182	0.812852		1.17e-10	0.00120645		0.305	0	0	0.70936	0.719723	0.795796	0.864865	0.897727	0.89168
					0.305	0.0740741	0.233333	0.71902	0.757436	0.805122	0.8585	0.821088	0.81379		4.64e-11	0.000621503		0.306	0.0526316	0.0357143	0.714286	0.726644	0.798799	0.864865	0.899621	0.89168
					0.306	0.0740741	0.0333333	0.721902	0.758757	0.805122	0.859449	0.821503	0.814259		2.9e-11	0.0002231		0.307	0.0526316	0.0357143	0.719212	0.726644	0.798799	0.864865	0.901515	0.89168
					0.307	0.037037	0.133333	0.723343	0.761401	0.805122	0.859924	0.823163	0.815197					0.308	0.0526316	0	0.724138	0.733564	0.798799	0.867117	0.901515	0.89325
			0.0001101		0.308	0	0.0666667	0.723343	0.762062	0.805746	0.860399	0.823993	0.815197		4.77e-11	0.00056089		0.309	0.0526316	0	0.729064	0.737024	0.801802	0.867117	0.901515	0.894819
			0.0003047		0.309	0.111111	0.133333	0.727666	0.763384	0.808245	0.861823	0.825654	0.815666		3.05e-11	0.029459		0.31	0	0	0.729064	0.737024	0.801802	0.867117	0.901515	0.894819
		7.68472e-11	0.0003081		0.31	0.148148	0.1	0.733429	0.764706	0.809494	0.862773	0.826899	0.817542		3.43e-11	0.000793361		0.311	0.105263	0.0357143	0.738916	0.737024	0.801802	0.867117	0.903409	0.894819
		1.22616e-10	0.0010413		0.311	0.037037	0.0666667	0.73487	0.768011	0.810743	0.865147	0.827729	0.81848					0.312	0	0	0.738916	0.740484	0.801802	0.867117	0.903409	0.896389
		7.67978e-11	0.0003895		0.312	0.148148	0.0666667	0.740634	0.768011	0.815116	0.865622	0.82856	0.819887		1.12e-11	0.000366593		0.313	0	0.0357143	0.738916	0.743945	0.810811	0.869369	0.905303	0.896389
		5.60459e-11	0.0002841		0.313	0	0.0666667	0.740634	0.770654	0.816989	0.866572	0.82939	0.821764					0.313999	0	0	0.738916	0.743945	0.810811	0.869369	0.905303	0.897959
		6.67272e-11	0.0004376		0.313999	0	0.0666667	0.740634	0.771976	0.820112	0.867996	0.83022	0.822702		3.66e-12	0.000834235		0.314999	0.0526316	0.0357143	0.743842	0.743945	0.810811	0.871622	0.907197	0.899529
					0.314999	0.037037	0.0666667	0.742075	0.772637	0.821986	0.868471	0.83105	0.822702		6.78e-12	0.00015359		0.315999	0	0.0357143	0.743842	0.747405	0.810811	0.873874	0.909091	0.899529
		4.09426e-11	0.0002883		0.315999	0.037037	0.0666667	0.743516	0.77462	0.822611	0.869421	0.83188	0.824109		4.28e-12	0.000229433		0.316999	0	0.0357143	0.743842	0.750865	0.810811	0.873874	0.910985	0.899529
		5.73266e-11	0.0001761		0.316999	0.037037	0.0333333	0.744957	0.777264	0.825734	0.869421	0.832296	0.824578		9.9e-12	0.00224655		0.317999	0.0526316	0	0.748768	0.750865	0.810811	0.876126	0.910985	0.899529
		3.55203e-11	0.0002449		0.317999	0.0740741	0.133333	0.747839	0.777925	0.826983	0.869896	0.833956	0.825985					0.318999	0	0	0.748768	0.750865	0.813814	0.876126	0.910985	0.899529
		4.97628e-11	0.0002506		0.318999	0	0.0666667	0.747839	0.780568	0.827608	0.871795	0.834786	0.827392		1.73e-10	0.000110919		0.319999	0.0526316	0	0.753695	0.750865	0.816817	0.876126	0.910985	0.901099
		5.18137e-11	0.0001828		0.319999	0	0.1	0.747839	0.783212	0.827608	0.873694	0.836032	0.827861		3.53e-10	0.000371226		0.320999	0	0	0.753695	0.750865	0.816817	0.876126	0.910985	0.901099
		3.49463e-11	0.0003322		0.320999	0.037037	0.0666667	0.74928	0.783873	0.828857	0.874169	0.836862	0.828799		9.43e-11	8.98e-05		0.321999	0	0	0.753695	0.750865	0.816817	0.876126	0.910985	0.901099
					0.321999	0.037037	0.166667	0.75072	0.785195	0.829482	0.874644	0.838937	0.830206		1.12e-10	0.000253217		0.322999	0	0.0357143	0.753695	0.757785	0.81982	0.876126	0.912879	0.901099
		6.2368e-11	0.0001649		0.322999	0.111111	0.0333333	0.755043	0.785856	0.831355	0.875594	0.839352	0.831144		8.61e-11	0.000105665		0.323999	0	0	0.753695	0.761246	0.81982	0.876126	0.912879	0.901099
		3.35185e-11	0.0003849		0.323999	0.037037	0.266667	0.756484	0.787839	0.83198	0.877493	0.842673	0.83349		7.15e-11	0.000150221		0.324999	0	0	0.753695	0.764706	0.81982	0.876126	0.912879	0.901099
		3.8698e-11	0.0002068		0.324999	0	0.1	0.756484	0.789161	0.832605	0.878917	0.843919	0.834897		1.11e-10	0.000353224		0.325999	0	0	0.753695	0.771626	0.81982	0.876126	0.912879	0.901099
		3.93563e-11	0.0001421		0.325999	0	0.133333	0.756484	0.790482	0.832605	0.878917	0.845579	0.835835		7.32e-11	0.000141935		0.326999	0	0.0357143	0.753695	0.778547	0.81982	0.876126	0.914773	0.902669
		4.32518e-11	0.0002748		0.326999	0.037037	0.166667	0.757925	0.793126	0.833229	0.879392	0.847655	0.836304		7.42e-11	0.000267205		0.327999	0	0.0357143	0.753695	0.782007	0.81982	0.880631	0.916667	0.905808
					0.327999	0.037037	0.0333333	0.759366	0.793787	0.833854	0.879867	0.84807	0.837242		1.08e-10	0.000105232		0.328999	0	0.0357143	0.753695	0.785467	0.81982	0.880631	0.918561	0.908948
		2.86036e-11	0.0001453		0.328999	0.037037	0.0666667	0.760807	0.794448	0.834478	0.881292	0.8489	0.837711					0.329999	0	0	0.753695	0.785467	0.81982	0.880631	0.918561	0.908948
		3.17942e-11	0.0002575		0.329999	0.037037	0	0.762248	0.796431	0.835103	0.882716	0.8489	0.839587		7.26e-11	0.00019264		0.330999	0	0	0.753695	0.788927	0.81982	0.882883	0.918561	0.908948
		3.18802e-11	0.0001691		0.330999	0.0740741	0.1	0.76513	0.798414	0.838226	0.883191	0.850145	0.840994		6.08e-11	0.000176121		0.331999	0	0	0.753695	0.788927	0.822823	0.882883	0.918561	0.908948
					0.331999	0	0.1	0.76513	0.800397	0.839475	0.883666	0.851391	0.841932		6.73e-11	0.000169839		0.332999	0	0	0.753695	0.788927	0.822823	0.882883	0.918561	0.910518
					0.332999	0.037037	0	0.766571	0.801058	0.8401	0.884615	0.851391	0.84334		7.87e-11	0.000176783		0.333999	0	0	0.753695	0.788927	0.822823	0.885135	0.918561	0.912088
					0.333999	0.0740741	0.0666667	0.769452	0.803701	0.841349	0.88604	0.852221	0.843809		8.01e-11	0.000296777		0.334999	0.0526316	0.0357143	0.758621	0.788927	0.822823	0.887387	0.920455	0.915228
		3.85762e-11	0.0008761		0.334999	0	0.0333333	0.769452	0.803701	0.843223	0.886515	0.852636	0.844278		5.66e-11	0.000163179		0.335999	0	0.0357143	0.758621	0.788927	0.825826	0.887387	0.922348	0.916797
					0.335999	0	0.1	0.769452	0.803701	0.845097	0.887464	0.853881	0.844747		6.17e-11	0.000139781		0.336999	0.0526316	0	0.763547	0.788927	0.828829	0.88964	0.922348	0.916797
		3.22135e-11	0.0003372		0.336999	0.148148	0.1	0.775216	0.805023	0.846346	0.888414	0.855127	0.845216					0.337999	0.0526316	0	0.768473	0.788927	0.828829	0.891892	0.922348	0.919937
					0.337999	0.037037	0.1	0.776657	0.806345	0.84822	0.889839	0.856372	0.847092		4.87e-11	0.000200404		0.338999	0	0	0.768473	0.788927	0.828829	0.894144	0.922348	0.919937
					0.338999	0	0.1	0.776657	0.808328	0.850718	0.890788	0.857617	0.847561		5.73e-11	0.00012627		0.339999	0	0.0357143	0.768473	0.788927	0.828829	0.896396	0.924242	0.921507
		3.1336e-11	0.0001736		0.339999	0	0.133333	0.776657	0.810972	0.852592	0.892688	0.859278	0.848499		5.39e-11	0.000103915		0.340999	0	0	0.768473	0.788927	0.831832	0.896396	0.924242	0.921507
		3.96746e-11	0.0002802		0.340999	0.037037	0.2	0.778098	0.812954	0.853217	0.892688	0.861768	0.850375		5.18e-11	0.000195936		0.341999	0.0526316	0	0.773399	0.788927	0.831832	0.900901	0.924242	0.921507
					0.341999	0.037037	0.0333333	0.779539	0.813615	0.853841	0.893637	0.862183	0.851782		6.67e-11	0.000276165		0.342999	0	0	0.773399	0.788927	0.831832	0.903153	0.924242	0.921507
		3.60662e-11	0.0005736		0.342999	0.037037	0.1	0.78098	0.816259	0.854466	0.894112	0.863429	0.853659		5.28e-11	0.00031936		0.343999	0	0	0.773399	0.792388	0.834835	0.903153	0.924242	0.921507
		4.15745e-11	0.000142		0.343999	0.0740741	0.0666667	0.783862	0.81692	0.85634	0.895537	0.864259	0.854597					0.344999	0.157895	0	0.788177	0.792388	0.834835	0.903153	0.924242	0.921507
		3.99395e-11	0.0001121		0.344999	0.0740741	0.133333	0.786744	0.818242	0.858838	0.896961	0.865919	0.856004		3.36e-11	6.52e-05		0.345999	0	0	0.788177	0.792388	0.834835	0.905405	0.924242	0.921507
					0.345999	0	0.1	0.786744	0.818903	0.860087	0.897436	0.867165	0.856473					0.346999	0	0	0.788177	0.792388	0.834835	0.905405	0.924242	0.921507
			0.0001163		0.346999	0	0.1	0.786744	0.820225	0.86321	0.897911	0.86841	0.85788		7.97e-11	0.000156538		0.347999	0.0526316	0	0.793103	0.792388	0.834835	0.907658	0.924242	0.921507
		3.18588e-11	0.0002784		0.347999	0.037037	0.133333	0.788184	0.821547	0.863835	0.89886	0.870071	0.858349		3.63e-11	7.74e-05		0.348999	0	0	0.793103	0.792388	0.834835	0.907658	0.924242	0.921507
			0.0001718		0.348999	0.0740741	0.133333	0.791066	0.822868	0.86446	0.899335	0.871731	0.858818		3.65e-11	0.000145098		0.349999	0	0	0.793103	0.792388	0.837838	0.90991	0.924242	0.923077
		2.17089e-11	0.0001232		0.349999	0.037037	0.1	0.792507	0.822868	0.865709	0.900285	0.872976	0.859287		2.57e-10	0.00122224		0.350999	0	0.0357143	0.793103	0.792388	0.837838	0.90991	0.926136	0.923077
					0.350999	0.0740741	0.2	0.795389	0.822868	0.866958	0.900285	0.875467	0.859287		4.7e-11	0.003269		0.351999	0	0.0357143	0.793103	0.795848	0.837838	0.90991	0.92803	0.923077
		2.67775e-11	0.0004712		0.351999	0.037037	0.0666667	0.79683	0.822868	0.868832	0.900285	0.876297	0.861163		4.16e-11	0.0022585		0.352999	0	0	0.793103	0.799308	0.840841	0.914414	0.92803	0.924647
		2.51581e-11	0.0001069		0.352999	0	0.0666667	0.79683	0.824851	0.870706	0.901709	0.877127	0.861632		3.11e-11	0.00010414		0.353999	0	0	0.793103	0.802768	0.840841	0.914414	0.92803	0.924647
					0.353999	0.037037	0	0.798271	0.828156	0.871955	0.901709	0.877127	0.86257					0.354999	0	0	0.793103	0.802768	0.840841	0.914414	0.92803	0.924647
		3.61822e-11	0.000189		0.354999	0.037037	0.1	0.799712	0.831461	0.87258	0.901709	0.878373	0.863977		4.97e-11	0.00018123		0.355999	0	0	0.793103	0.802768	0.840841	0.914414	0.92803	0.926217
			0.0004398		0.355999	0.0740741	0.1	0.802594	0.834104	0.874453	0.903609	0.879618	0.866323		6.35e-11	0.000973887		0.356999	0	0	0.793103	0.802768	0.840841	0.914414	0.92803	0.926217
					0.356999	0.111111	0.0333333	0.806916	0.836087	0.875703	0.904084	0.880033	0.86773		4.35e-11	0.000447589		0.357999	0.0526316	0	0.79803	0.802768	0.843844	0.914414	0.92803	0.926217
					0.357999	0	0	0.806916	0.83807	0.876952	0.904084	0.880033	0.869137					0.358999	0.105263	0	0.807882	0.802768	0.846847	0.914414	0.92803	0.926217
					0.358999	0.037037	0.0666667	0.808357	0.839392	0.877577	0.904084	0.880863	0.870544		1.85e-11	0.000600227		0.359999	0.105263	0	0.817734	0.802768	0.846847	0.914414	0.92803	0.926217
			0.0001483		0.359999	0.037037	0.166667	0.809798	0.840053	0.87945	0.904558	0.882939	0.871951		3.04e-11	0.00289048		0.360999	0	0	0.817734	0.809689	0.846847	0.916667	0.92803	0.926217
		3.9419e-11	0.0003961		0.360999	0	0.1	0.809798	0.840714	0.87945	0.905033	0.884184	0.872889		1.91e-11	0.000709846		0.361999	0.0526316	0.0357143	0.82266	0.809689	0.846847	0.916667	0.929924	0.927786
			0.0001121		0.361999	0.037037	0.0666667	0.811239	0.842697	0.8807	0.905033	0.885015	0.874296		2.73e-11	0.000620573		0.362999	0	0	0.82266	0.809689	0.84985	0.918919	0.929924	0.929356
					0.362999	0.037037	0.0666667	0.81268	0.843358	0.8807	0.905033	0.885845	0.875704		2.54e-11	0.000144585		0.363999	0	0.0357143	0.82266	0.813149	0.855856	0.921171	0.931818	0.930926
			0.0004455		0.363999	0	0.166667	0.81268	0.844679	0.881324	0.905508	0.88792	0.875704		1.41e-11	0.000278089		0.364999	0	0	0.82266	0.813149	0.855856	0.921171	0.931818	0.930926
			0.0001829		0.364999	0	0.0666667	0.81268	0.84534	0.881949	0.905508	0.888751	0.876642		2.67e-10	0.000189737		0.365999	0	0	0.82266	0.813149	0.855856	0.921171	0.931818	0.930926
			0.0003186		0.365999	0	0	0.81268	0.846662	0.883198	0.906458	0.888751	0.87758		2.73e-10	0.000205895		0.366999	0.105263	0	0.832512	0.816609	0.855856	0.921171	0.931818	0.930926
			0.0001856		0.366999	0	0.0333333	0.81268	0.847323	0.885072	0.907882	0.889166	0.878049		2.25e-10	0.00022402		0.367999	0	0	0.832512	0.820069	0.855856	0.921171	0.931818	0.930926
					0.367999	0.037037	0.1	0.814121	0.848645	0.885696	0.907882	0.890411	0.878049		8.86e-11	0.000160921		0.368999	0	0.0357143	0.832512	0.823529	0.855856	0.921171	0.933712	0.930926
			0.0001684		0.368999	0	0	0.814121	0.850628	0.886321	0.908357	0.890411	0.878518		2.02e-10	0.000292772		0.369999	0.0526316	0	0.837438	0.823529	0.855856	0.921171	0.933712	0.934066
		2.89714e-11	0.0001927		0.369999	0	0.0666667	0.814121	0.851289	0.886321	0.908832	0.891241	0.878518		7.91e-11	0.00015441		0.370999	0	0.0357143	0.837438	0.823529	0.858859	0.921171	0.935606	0.934066
					0.370999	0.037037	0.0666667	0.815562	0.852611	0.886321	0.910256	0.892071	0.879925		7.8e-11	0.000212836		0.371999	0	0.0357143	0.837438	0.823529	0.861862	0.921171	0.9375	0.934066
					0.371999	0.037037	0.0666667	0.817003	0.855254	0.88757	0.911681	0.892902	0.880394					0.372999	0.105263	0	0.847291	0.823529	0.864865	0.921171	0.9375	0.934066
					0.372999	0.037037	0.0666667	0.818444	0.857237	0.88757	0.911681	0.893732	0.880863		6.8e-11	0.000165755		0.373999	0.0526316	0	0.852217	0.82699	0.867868	0.921171	0.9375	0.934066
					0.373999	0	0.0666667	0.818444	0.858559	0.888819	0.912156	0.894562	0.881801		6.43e-11	0.000281989		0.374999	0.0526316	0	0.857143	0.82699	0.867868	0.921171	0.9375	0.934066
			0.0002913		0.374999	0.037037	0.1	0.819885	0.85922	0.890693	0.914055	0.895807	0.882739		7.5e-11	0.000316017		0.375999	0	0.0357143	0.857143	0.83045	0.870871	0.923423	0.939394	0.934066
					0.375999	0.148148	0.0666667	0.825648	0.861203	0.892567	0.915005	0.896638	0.884146		4.26e-11	0.00016332		0.376999	0	0	0.857143	0.83045	0.873874	0.925676	0.939394	0.935636
			0.0006081		0.376999	0.111111	0.0666667	0.829971	0.861864	0.892567	0.91548	0.897468	0.885084		4.97e-11	0.000169817		0.377999	0.105263	0	0.866995	0.83045	0.873874	0.925676	0.939394	0.937206
		3.93134e-11	0.0006545		0.377999	0.111111	0	0.834294	0.862525	0.892567	0.916904	0.897468	0.886492		4.18e-11	6.39e-05		0.378999	0	0	0.866995	0.83045	0.873874	0.925676	0.939394	0.937206
		4.90272e-11	0.0005827		0.378999	0.0740741	0.0333333	0.837176	0.863186	0.892567	0.916904	0.897883	0.88743		3.67e-10	0.0017113		0.379999	0.0526316	0.0357143	0.871921	0.83045	0.873874	0.925676	0.941288	0.937206
		3.14069e-11	0.0005465		0.379999	0.037037	0.133333	0.838617	0.864508	0.893192	0.917379	0.899543	0.888837		3.61e-11	0.000217058		0.380999	0	0	0.871921	0.83045	0.873874	0.927928	0.941288	0.937206
		2.93557e-11	0.0003665		0.380999	0.037037	0.133333	0.840058	0.865829	0.893192	0.919278	0.901204	0.889775		8.32e-11	0.000260367		0.381999	0.0526316	0.107143	0.876847	0.83391	0.876877	0.927928	0.94697	0.938776
					0.381999	0.037037	0.1	0.841499	0.86649	0.893816	0.919753	0.902449	0.890713		6.05e-11	0.000322574		0.382999	0	0	0.876847	0.83391	0.876877	0.927928	0.94697	0.938776
					0.382999	0.111111	0.0333333	0.845821	0.867151	0.896315	0.921178	0.902864	0.892589		3.07e-11	0.000217578		0.383999	0	0.0357143	0.876847	0.83391	0.87988	0.927928	0.948864	0.938776
					0.383999	0.037037	0.0333333	0.847262	0.868473	0.897564	0.921652	0.903279	0.892589		2.43e-11	0.000242924		0.384999	0.0526316	0	0.881773	0.83391	0.87988	0.927928	0.948864	0.938776
			0.0005667		0.384999	0.037037	0.0333333	0.848703	0.869795	0.899438	0.923077	0.903694	0.893527		9.91e-11	0.000154511		0.385999	0.105263	0.0357143	0.891626	0.83737	0.87988	0.927928	0.950758	0.938776
			0.000464		0.385999	0	0.0333333	0.848703	0.871117	0.900687	0.923552	0.90411	0.894465		6.55e-11	0.000277271		0.386999	0	0	0.891626	0.83737	0.87988	0.93018	0.950758	0.938776
					0.386999	0	0.1	0.848703	0.871778	0.901312	0.924501	0.905355	0.895403					0.387999	0	0	0.891626	0.83737	0.87988	0.93018	0.950758	0.938776
			0.000244		0.387999	0.037037	0.0666667	0.850144	0.8731	0.903186	0.924976	0.906185	0.895403		3.89e-11	0.000227882		0.388999	0	0	0.891626	0.84083	0.87988	0.93018	0.950758	0.938776
		1.02597e-10	0.0004202		0.388999	0	0.1	0.850144	0.875744	0.905059	0.926876	0.90743	0.896341		4.38e-11	0.000221649		0.389999	0	0	0.891626	0.84083	0.882883	0.93018	0.950758	0.938776
		8.72474e-11	0.0002214		0.389999	0.0740741	0.133333	0.853026	0.875744	0.906309	0.927825	0.909091	0.897749					0.390999	0	0	0.891626	0.847751	0.888889	0.93018	0.950758	0.940345
		8.49045e-11	0.0004847		0.390999	0.0740741	0.0333333	0.855908	0.876404	0.908182	0.928775	0.909506	0.898687		1.02e-10	0.000305969		0.391999	0	0	0.891626	0.851211	0.891892	0.93018	0.950758	0.940345
		8.33246e-11	0.0006156		0.391999	0.185185	0.0666667	0.863112	0.877726	0.908182	0.929725	0.910336	0.899625		1.8e-11	0.000169539		0.392998	0	0	0.891626	0.854671	0.891892	0.93018	0.950758	0.941915
					0.392998	0.0740741	0.1	0.865994	0.879709	0.908807	0.930674	0.911582	0.900094		1.01e-10	0.000387788		0.393998	0.0526316	0	0.896552	0.858131	0.891892	0.932432	0.950758	0.945055
		8.64395e-11	0.0003809		0.393998	0	0.0666667	0.865994	0.881692	0.909432	0.930674	0.912412	0.90197		8.19e-11	0.000373381		0.394998	0	0	0.896552	0.861592	0.891892	0.932432	0.950758	0.946625
		5.37472e-11	0.0001536		0.394998	0.037037	0.0666667	0.867435	0.881692	0.910681	0.931624	0.913242	0.903377		6.13e-11	0.00046847		0.395998	0	0	0.896552	0.861592	0.891892	0.932432	0.950758	0.946625
		6.96871e-11	0.0001793		0.395998	0.0740741	0.0333333	0.870317	0.882353	0.910681	0.933048	0.913657	0.904315		4.19e-11	0.0018593		0.396998	0.0526316	0	0.901478	0.861592	0.891892	0.932432	0.950758	0.946625
		4.54081e-11	0.0001183		0.396998	0.037037	0.0666667	0.871758	0.882353	0.911305	0.934473	0.914487	0.905253		4.82e-11	0.000169128		0.397998	0	0	0.901478	0.861592	0.891892	0.934685	0.950758	0.946625
		6.50601e-11	0.0002511		0.397998	0.037037	0	0.873199	0.884336	0.911305	0.936847	0.914487	0.907598		2.57e-12			0.398998	0	0	0.901478	0.861592	0.897898	0.936937	0.950758	0.946625
					0.398998	0	0.0333333	0.873199	0.886319	0.91193	0.938272	0.914902	0.908068		1.44e-11	0.000436861		0.399998	0	0	0.901478	0.865052	0.897898	0.941441	0.950758	0.946625
					0.399998	0.037037	0.0666667	0.87464	0.888962	0.912555	0.938272	0.915733	0.908537					0.400998	0	0	0.901478	0.865052	0.900901	0.941441	0.950758	0.946625
		4.65627e-11	0.0001757		0.400998	0.037037	0.1	0.876081	0.890284	0.912555	0.938746	0.916978	0.909944		2.44e-11	0.000480784		0.401998	0	0	0.901478	0.865052	0.903904	0.941441	0.950758	0.948195
		6.98617e-11	0.000158		0.401998	0.037037	0.1	0.877522	0.890945	0.912555	0.940171	0.918223	0.909944		1.94e-11	0.000152522		0.402998	0.0526316	0	0.906404	0.865052	0.903904	0.943694	0.950758	0.948195
		3.89342e-11	0.0001824		0.402998	0	0.0666667	0.877522	0.891606	0.913179	0.941121	0.919054	0.91182		8.82e-12	0.001086		0.403998	0	0	0.906404	0.865052	0.903904	0.943694	0.950758	0.949765
		7.86096e-11	0.0003804		0.403998	0.037037	0.0666667	0.878963	0.892267	0.913179	0.941595	0.919884	0.912758					0.404998	0	0	0.906404	0.868512	0.903904	0.945946	0.950758	0.951334
					0.404998	0.0740741	0.1	0.881844	0.893589	0.916302	0.942545	0.921129	0.914165					0.405998	0	0	0.906404	0.871972	0.906907	0.948198	0.950758	0.951334
		5.78697e-11	0.0002681		0.405998	0	0.1	0.881844	0.89425	0.916927	0.94302	0.922374	0.915103		1.41e-10	0.000213325		0.406998	0	0.0357143	0.906404	0.871972	0.90991	0.95045	0.952652	0.952904
		3.6715e-11	0.0004304		0.406998	0.037037	0.0666667	0.883285	0.895572	0.918176	0.943495	0.923205	0.915572		1.16e-10	0.000140403		0.407998	0	0.0714286	0.906404	0.871972	0.90991	0.95045	0.956439	0.952904
		5.13375e-11	0.0001759		0.407998	0.037037	0.1	0.884726	0.898215	0.918801	0.943495	0.92445	0.916041		8.77e-11	0.000207157		0.408998	0.0526316	0	0.91133	0.871972	0.915916	0.952703	0.956439	0.952904
					0.408998	0	0.0666667	0.884726	0.900859	0.919425	0.944919	0.92528	0.917448		7.12e-11	0.000170587		0.409998	0	0.0357143	0.91133	0.871972	0.915916	0.952703	0.958333	0.954474
					0.409998	0.037037	0.0333333	0.886167	0.90152	0.921299	0.947293	0.925695	0.918386		2.49e-10	0.000766415		0.410998	0.0526316	0	0.916256	0.871972	0.918919	0.952703	0.958333	0.954474
		3.38315e-11	0.0008688		0.410998	0.0740741	0.0333333	0.889049	0.902181	0.921299	0.947768	0.92611	0.918386		7.65e-11	0.000106324		0.411998	0.0526316	0	0.921182	0.875433	0.918919	0.952703	0.958333	0.954474
		4.46615e-11	0.0002773		0.411998	0.037037	0.1	0.89049	0.904825	0.921299	0.948243	0.927356	0.920263		6.27e-11	0.000110963		0.412998	0	0	0.921182	0.875433	0.918919	0.952703	0.958333	0.956044
		5.28365e-11	0.0001223		0.412998	0	0.0666667	0.89049	0.906147	0.921924	0.948243	0.928186	0.920732		7.33e-11	0.000167374		0.413998	0.0526316	0.0714286	0.926108	0.875433	0.918919	0.952703	0.962121	0.956044
					0.413998	0.037037	0.166667	0.891931	0.907469	0.924422	0.948718	0.930262	0.921201		8.53e-11	0.000176328		0.414998	0	0	0.926108	0.875433	0.918919	0.954955	0.962121	0.956044
		4.5817e-11	0.0006253		0.414998	0	0.0666667	0.891931	0.90813	0.925047	0.949668	0.931092	0.922139		7.83e-11	0.000178593		0.415998	0	0.0357143	0.926108	0.875433	0.918919	0.954955	0.964015	0.956044
		5.41094e-11	0.0003319		0.415998	0.0740741	0.0666667	0.894813	0.910112	0.927545	0.950142	0.931922	0.924015		8.12e-11	0.000125001		0.416998	0	0.107143	0.926108	0.875433	0.918919	0.957207	0.969697	0.959184
		3.11402e-11	0.0001279		0.416998	0.0740741	0.1	0.897695	0.912756	0.92817	0.950617	0.933167	0.924484		8.13e-11	0.001118		0.417998	0	0.0357143	0.926108	0.882353	0.918919	0.957207	0.971591	0.959184
					0.417998	0.0740741	0.0666667	0.900576	0.913417	0.929419	0.950617	0.933998	0.924953		8.13e-11	0.000144552		0.418998	0.0526316	0	0.931034	0.885813	0.921922	0.957207	0.971591	0.959184
					0.418998	0	0.1	0.900576	0.9154	0.930668	0.950617	0.935243	0.92636		7.27e-11	0.000170041		0.419998	0	0	0.931034	0.885813	0.924925	0.957207	0.971591	0.960754
					0.419998	0.0740741	0	0.903458	0.916061	0.931293	0.951567	0.935243	0.927767		6.89e-11	0.000245133		0.420998	0	0.0357143	0.931034	0.889273	0.924925	0.957207	0.973485	0.960754
					0.420998	0.037037	0.133333	0.904899	0.916061	0.931918	0.952042	0.936903	0.929644		7.83e-11	0.000312052		0.421998	0	0	0.931034	0.892734	0.924925	0.957207	0.973485	0.962323
					0.421998	0	0	0.904899	0.917383	0.933167	0.953466	0.936903	0.93152		6.21e-11	0.000149938		0.422998	0	0	0.931034	0.892734	0.927928	0.957207	0.973485	0.962323
					0.422998	0	0.0333333	0.904899	0.918705	0.933791	0.953466	0.937318	0.931989					0.423998	0	0.0357143	0.931034	0.892734	0.930931	0.959459	0.975379	0.963893
		4.02828e-11	0.0003865		0.423998	0.037037	0	0.90634	0.918705	0.933791	0.955366	0.937318	0.932458		4.74e-11	0.000138511		0.424998	0	0.0357143	0.931034	0.899654	0.933934	0.959459	0.977273	0.963893
		4.17753e-11	0.0001767		0.424998	0.037037	0.2	0.907781	0.919365	0.935665	0.95584	0.939809	0.932927		9.1e-11	0.000278834		0.425998	0	0	0.931034	0.903114	0.936937	0.959459	0.977273	0.965463
					0.425998	0.0740741	0	0.910663	0.920687	0.936914	0.958215	0.939809	0.934334		4.39e-11	0.00013409		0.426998	0	0	0.931034	0.903114	0.93994	0.959459	0.977273	0.965463
		3.45085e-11	0.0005304		0.426998	0	0.0333333	0.910663	0.920687	0.936914	0.958689	0.940224	0.935741		6.55e-11	0.00051853		0.427998	0.0526316	0	0.935961	0.903114	0.93994	0.959459	0.977273	0.967033
					0.427998	0.037037	0.0333333	0.912104	0.92267	0.938788	0.959639	0.940639	0.93621					0.428998	0	0.0357143	0.935961	0.903114	0.93994	0.959459	0.979167	0.968603
					0.428998	0.037037	0.0666667	0.913545	0.923992	0.938788	0.960114	0.941469	0.937148		4.56e-11	0.000206191		0.429998	0.0526316	0	0.940887	0.903114	0.93994	0.959459	0.979167	0.968603
					0.429998	0.0740741	0.133333	0.916427	0.923992	0.940662	0.961538	0.94313	0.938086		9.52e-11	0.000360978		0.430998	0	0.0357143	0.940887	0.903114	0.942943	0.961712	0.981061	0.968603
		4.29007e-11	0.0005702		0.430998	0	0	0.916427	0.926636	0.941911	0.962013	0.94313	0.939493					0.431998	0	0	0.940887	0.903114	0.942943	0.961712	0.981061	0.971743
		4.34534e-11	0.000236		0.431998	0	0.0333333	0.916427	0.927958	0.943785	0.963438	0.943545	0.939962		4.96e-11	0.000112871		0.432998	0	0	0.940887	0.903114	0.942943	0.961712	0.981061	0.973312
		2.6272e-11	0.0007581		0.432998	0	0.0333333	0.916427	0.928619	0.943785	0.963438	0.94396	0.939962		3.95e-11	0.000139925		0.433998	0	0	0.940887	0.903114	0.942943	0.961712	0.981061	0.973312
			0.0007669		0.433998	0.0740741	0	0.919308	0.92928	0.94441	0.963913	0.94396	0.940432		6.85e-11	0.000642024		0.434998	0.0526316	0	0.945813	0.903114	0.945946	0.961712	0.981061	0.973312
					0.434998	0.037037	0.0666667	0.920749	0.929941	0.94441	0.963913	0.94479	0.941839		6.38e-11	0.000728879		0.435998	0	0	0.945813	0.903114	0.945946	0.961712	0.981061	0.973312
					0.435998	0	0.1	0.920749	0.930601	0.946284	0.964387	0.946036	0.942308		4.63e-11	0.000185777		0.436998	0	0.0357143	0.945813	0.903114	0.945946	0.961712	0.982955	0.974882
			0.000149		0.436998	0.037037	0.0666667	0.92219	0.932584	0.946908	0.966287	0.946866	0.944184		5.32e-11	0.00154765		0.437998	0	0.0357143	0.945813	0.903114	0.945946	0.963964	0.984848	0.974882
		5.39476e-11	0.0002514		0.437998	0.037037	0.0333333	0.923631	0.934567	0.946908	0.966762	0.947281	0.945122		2.8e-11	0.000396253		0.438998	0	0	0.945813	0.910035	0.945946	0.963964	0.984848	0.974882
		3.20102e-11	0.0004496		0.438998	0	0.0333333	0.923631	0.935889	0.947533	0.967236	0.947696	0.945591		7.03e-11	0.000312639		0.439998	0	0	0.945813	0.910035	0.948949	0.966216	0.984848	0.974882
		5.52374e-11	0.0001272		0.439998	0	0.0666667	0.923631	0.935889	0.949407	0.967236	0.948526	0.947467					0.440998	0	0	0.945813	0.913495	0.948949	0.966216	0.984848	0.974882
			0.0001345		0.440998	0.037037	0.133333	0.925072	0.93655	0.949407	0.967711	0.950187	0.947936		4.89e-11	0.000206507		0.441998	0	0	0.945813	0.916955	0.948949	0.968468	0.984848	0.974882
			0.0002747		0.441998	0.0740741	0.0333333	0.927954	0.938533	0.95128	0.968661	0.950602	0.948405		4.34e-11	0.000435		0.442998	0	0	0.945813	0.916955	0.948949	0.968468	0.984848	0.974882
		4.2251e-11	0.00019		0.442998	0	0.0666667	0.927954	0.939194	0.95253	0.97056	0.951432	0.950281		3.22e-11	0.000422089		0.443998	0	0	0.945813	0.916955	0.951952	0.968468	0.984848	0.974882
		4.58952e-11	0.000506		0.443998	0.037037	0.0666667	0.929395	0.939855	0.953154	0.971035	0.952262	0.95122					0.444998	0	0	0.945813	0.916955	0.951952	0.968468	0.984848	0.974882
					0.444998	0	0.1	0.929395	0.940516	0.953779	0.971985	0.953508	0.952627		1.24e-10	0.00084501		0.445998	0	0	0.945813	0.920415	0.954955	0.968468	0.984848	0.974882
					0.445998	0	0.1	0.929395	0.942498	0.954403	0.971985	0.954753	0.953565		3.71e-11	0.000119573		0.446998	0	0	0.945813	0.920415	0.954955	0.968468	0.984848	0.974882
					0.446998	0.0740741	0.0666667	0.932277	0.943159	0.954403	0.972934	0.955583	0.955441					0.447998	0	0.0357143	0.945813	0.923875	0.954955	0.968468	0.986742	0.974882
		3.07922e-11	0.0001838		0.447998	0	0.0666667	0.932277	0.945142	0.955653	0.972934	0.956413	0.956379		1.5e-10	0.000434951		0.448998	0	0	0.945813	0.923875	0.957958	0.968468	0.986742	0.974882
		3.73191e-11	0.0001749		0.448998	0.037037	0.0666667	0.933718	0.947125	0.956902	0.974834	0.957244	0.958255		5.23e-11	0.0012035		0.449998	0	0	0.945813	0.923875	0.957958	0.968468	0.986742	0.974882
					0.449998	0.037037	0.1	0.935159	0.948447	0.958151	0.974834	0.958489	0.958255					0.450998	0	0	0.945813	0.923875	0.960961	0.968468	0.986742	0.974882
					0.450998	0.037037	0.1	0.936599	0.949108	0.96065	0.975783	0.959734	0.959662		6.65e-11	0.00020559		0.451998	0	0	0.945813	0.923875	0.960961	0.970721	0.986742	0.974882
					0.451998	0.037037	0	0.93804	0.95043	0.961274	0.975783	0.959734	0.961069					0.452998	0	0	0.945813	0.923875	0.963964	0.970721	0.986742	0.974882
					0.452998	0.037037	0	0.939481	0.951751	0.961274	0.975783	0.959734	0.961538		5.84e-11	0.000507834		0.453998	0	0	0.945813	0.927336	0.963964	0.970721	0.986742	0.974882
					0.453998	0.0740741	0.0666667	0.942363	0.952412	0.963148	0.976258	0.960565	0.962477		8.65e-11	0.000167752		0.454998	0	0.0357143	0.945813	0.927336	0.963964	0.970721	0.988636	0.974882
					0.454998	0.148148	0.0666667	0.948127	0.955056	0.965646	0.976733	0.961395	0.962946		3.41e-11	0.0015663		0.455998	0	0	0.945813	0.927336	0.963964	0.970721	0.988636	0.974882
					0.455998	0.037037	0.0666667	0.949568	0.955717	0.966896	0.977208	0.962225	0.963415		9.09e-11	0.000798235		0.456998	0	0	0.945813	0.930796	0.963964	0.970721	0.988636	0.974882
			0.0010513		0.456998	0	0.166667	0.949568	0.955717	0.96877	0.979107	0.964301	0.964822		6.03e-11	0.000305236		0.457998	0.0526316	0	0.950739	0.937716	0.963964	0.972973	0.988636	0.974882
					0.457998	0	0.0333333	0.949568	0.957039	0.969394	0.979582	0.964716	0.967167		4.4e-11	0.00027763		0.458998	0	0	0.950739	0.937716	0.963964	0.972973	0.988636	0.974882
					0.458998	0.111111	0.133333	0.95389	0.957039	0.971893	0.980532	0.966376	0.969043		4.09e-11	0.000851564		0.459998	0	0.0357143	0.950739	0.937716	0.963964	0.972973	0.99053	0.976452
					0.459998	0.037037	0.0666667	0.955331	0.958361	0.972517	0.981481	0.967206	0.969981		4.28e-11	0.0017623		0.460998	0	0.0714286	0.950739	0.948097	0.963964	0.972973	0.994318	0.978022
					0.460998	0.111111	0.133333	0.959654	0.959683	0.973142	0.982906	0.968867	0.970919		9.84e-11	0.000195911		0.461998	0	0	0.950739	0.948097	0.963964	0.972973	0.994318	0.979592
		2.30003e-11	0.0009416		0.461998	0	0.1	0.959654	0.962987	0.973766	0.983381	0.970112	0.972326		7.7e-11	0.000221269		0.462998	0	0	0.950739	0.948097	0.963964	0.975225	0.994318	0.979592
			0.000165		0.462998	0	0.0666667	0.959654	0.96497	0.974391	0.983856	0.970942	0.973265		6.17e-11	0.000108912		0.463998	0	0	0.950739	0.951557	0.963964	0.975225	0.994318	0.979592
					0.463998	0.037037	0.1	0.961095	0.966953	0.974391	0.984805	0.972188	0.974203		6.37e-11	0.000193496		0.464998	0	0	0.950739	0.951557	0.96997	0.977477	0.994318	0.979592
			0.0003811		0.464998	0	0.0666667	0.961095	0.968275	0.976265	0.984805	0.973018	0.974672		7.03e-11	0.000311342		0.465998	0.0526316	0	0.955665	0.961938	0.96997	0.977477	0.994318	0.979592
		7.9344e-11	0.0001663		0.465998	0	0.0666667	0.961095	0.968936	0.977514	0.98528	0.973848	0.97561		8.3e-11	0.000628123		0.466998	0.0526316	0	0.960591	0.968858	0.96997	0.977477	0.994318	0.979592
		6.71688e-11	0.0001525		0.466998	0.037037	0.0666667	0.962536	0.970919	0.978139	0.985755	0.974678	0.97561		7.89e-11	0.000238852		0.467998	0	0	0.960591	0.968858	0.972973	0.977477	0.994318	0.979592
		5.77307e-11	0.0002057		0.467998	0.037037	0	0.963977	0.972241	0.979388	0.98623	0.974678	0.976548		7.4e-11	0.000160973		0.468998	0	0	0.960591	0.968858	0.972973	0.97973	0.994318	0.984301
		8.06264e-11	0.0004996		0.468998	0.037037	0.0333333	0.965418	0.972902	0.979388	0.987654	0.975093	0.977486		1.29e-10	0.000129833		0.469998	0	0	0.960591	0.968858	0.978979	0.97973	0.994318	0.985871
		6.91572e-11	0.0004805		0.469998	0	0.0666667	0.965418	0.974223	0.980637	0.988604	0.975924	0.978893		1.9e-10	0.000436834		0.470997	0.0526316	0	0.965517	0.975779	0.978979	0.97973	0.994318	0.985871
					0.470997	0	0.0333333	0.965418	0.974884	0.981886	0.988604	0.976339	0.9803		5.2e-11	0.000154935		0.471997	0.0526316	0.0357143	0.970443	0.975779	0.978979	0.97973	0.996212	0.989011
					0.471997	0	0.0333333	0.965418	0.974884	0.982511	0.988604	0.976754	0.981238		8.7e-11	0.000172503		0.472997	0	0	0.970443	0.975779	0.978979	0.97973	0.996212	0.989011
		7.60257e-11	0.0003849		0.472997	0.037037	0.0666667	0.966859	0.976206	0.983136	0.988604	0.977584	0.982176		6.61e-11	0.00041999		0.473997	0	0	0.970443	0.979239	0.981982	0.97973	0.996212	0.992151
		4.82377e-11	0.0001086		0.473997	0	0.133333	0.966859	0.976867	0.984385	0.988604	0.979244	0.982645		5.37e-11	0.000206124		0.474997	0	0	0.970443	0.979239	0.984985	0.97973	0.996212	0.992151
					0.474997	0.111111	0.1	0.971182	0.977528	0.985634	0.988604	0.98049	0.983114		7.18e-11	0.000238336		0.475997	0	0	0.970443	0.979239	0.987988	0.97973	0.996212	0.993721
		7.4582e-11	0.0005251		0.475997	0	0.0333333	0.971182	0.980172	0.985634	0.989079	0.980905	0.984522		6.42e-11	0.000360215		0.476997	0	0	0.970443	0.982699	0.990991	0.97973	0.996212	0.993721
		5.40321e-11	0.0004154		0.476997	0.037037	0.1	0.972622	0.980172	0.986259	0.989554	0.98215	0.98546		3.5e-11	0.000142565		0.477997	0.0526316	0	0.975369	0.982699	0.990991	0.97973	0.996212	0.993721
					0.477997	0.037037	0.1	0.974063	0.980833	0.986883	0.989554	0.983396	0.986398		4.21e-11	0.000136963		0.478997	0	0	0.975369	0.982699	0.990991	0.981982	0.996212	0.993721
					0.478997	0	0.0333333	0.974063	0.982816	0.987508	0.989554	0.983811	0.986867		4.45e-11	0.00011759		0.479997	0	0	0.975369	0.982699	0.990991	0.986486	0.996212	0.99529
		6.36414e-11	0.0001545		0.479997	0.037037	0.0333333	0.975504	0.983477	0.988757	0.989554	0.984226	0.987805		4.96e-11	0.000232084		0.480997	0.0526316	0	0.980296	0.986159	0.993994	0.986486	0.996212	0.99529
		4.09551e-11	0.0001925		0.480997	0	0.1	0.975504	0.985459	0.990631	0.990503	0.985471	0.989212		4.22e-11	0.000224965		0.481997	0	0	0.980296	0.986159	0.993994	0.986486	0.996212	0.99686
					0.481997	0.0740741	0	0.978386	0.985459	0.991255	0.991453	0.985471	0.99015		5.7e-11	0.000201289		0.482997	0	0	0.980296	0.986159	0.993994	0.988739	0.996212	0.99686
					0.482997	0.037037	0.1	0.979827	0.986781	0.99188	0.992403	0.986716	0.991088		8.7e-11	0.00169896		0.483997	0.0526316	0	0.985222	0.986159	0.993994	0.990991	0.996212	0.99686
		7.33498e-11	0.000242		0.483997	0.111111	0.0666667	0.98415	0.987442	0.992505	0.992403	0.987547	0.993433		5.52e-11	0.000551994		0.484997	0.0526316	0	0.990148	0.989619	0.996997	0.990991	0.996212	0.99843
		3.07973e-11	0.0002863		0.484997	0.037037	0.0333333	0.985591	0.989425	0.992505	0.992877	0.987962	0.994371		4.51e-11	0.000183448		0.485997	0	0.0357143	0.990148	0.989619	1	0.990991	0.998106	0.99843
					0.485997	0.037037	0.0333333	0.987032	0.990747	0.992505	0.993352	0.988377	0.994841		1.15e-10	0.000279416		0.486997	0	0	0.990148	0.989619	1	0.990991	0.998106	0.99843
		3.9555e-11	0.0001224		0.486997	0.037037	0	0.988473	0.992069	0.993129	0.993827	0.988377	0.99531		3.67e-11	6.86e-05		0.487997	0.0526316	0	0.995074	0.99308	1	0.990991	0.998106	1
					0.487997	0.037037	0.133333	0.989914	0.994712	0.993754	0.994302	0.990037	0.996248					0.488997	0	0	0.995074	0.99308	1	0.993243	0.998106	1
		3.43544e-11	0.0003272		0.488997	0.037037	0.133333	0.991354	0.995373	0.993754	0.995252	0.991698	0.996248		4.88e-11	0.000217361		0.489997	0.0526316	0.0357143	1	0.99308	1	0.993243	1	1
		3.96828e-11	0.0001718		0.489997	0	0.133333	0.991354	0.996034	0.995003	0.996201	0.993358	0.996717		5.87e-11	0.000723458		0.490997	0	0	1	0.99308	1	0.993243	1	1
		5.47619e-11	0.0002375		0.490997	0	0.1	0.991354	0.996695	0.995628	0.996676	0.994604	0.997186					0.491997	0	0	1	0.99308	1	0.995495	1	1
					0.491997	0.037037	0.166667	0.992795	0.997356	0.995628	0.997151	0.996679	0.997655		3.06e-10	0.000609952		0.492997	0	0	1	0.99654	1	0.995495	1	1
		5.55075e-11	0.0001419		0.492997	0	0	0.992795	0.998017	0.996252	0.997626	0.996679	0.998593					0.493997	0	0	1	0.99654	1	0.997748	1	1
					0.493997	0.037037	0.0666667	0.994236	0.998678	0.997502	0.998101	0.997509	0.999531		5.2e-11	0.000430787		0.494997	0	0	1	0.99654	1	0.997748	1	1
		6.05285e-11	0.0002194		0.494997	0	0.133333	0.994236	0.999339	0.998126	0.999525	0.99917	0.999531		4.21e-11	0.000184485		0.495997	0	0	1	1	1	1	1	1
					0.495997	0.0740741	0.0333333	0.997118	0.999339	0.998751	1	0.999585	1					0.496997	0	0	1	1	1	1	1	1
		3.55926e-11	0.0001798		0.496997	0.0740741	0.0333333	1	1	1	1	1	1		1.27e-10	0.000426957
		4.55833e-11	0.0001651		0.497997	0	0								2.02e-11
		3.01434e-11	0.0001202		0.498997	0	0								5.39e-11	0.00126308
					0.499997	0	0								3.82e-11	0.00026428
					0.500997	0	0
		4.60877e-11	0.0001551		0.501997	0	0								2.58e-11	0.000109309
					0.502997	0	0
					0.503997	0	0								6.2e-11	0.000128653
					0.504997	0	0
		4.57839e-11	0.0003299		0.505997	0	0
					0.506997	0	0								9.44e-11	0.00015912
					0.507997	0	0								7.58e-11	0.00011875
					0.508997	0	0								2.64e-11	0.000129918
					0.509997	0	0								6.65e-11	0.000259262
					0.510997	0	0								3.2e-11	0.000269206
					0.511997	0	0
					0.512997	0	0								2.52e-11	0.0014263
					0.513997	0	0								1.74e-10	0.000128148
		4.01408e-11	0.0002435		0.514997	0	0								1.22e-10	0.000240863
		3.28979e-11	0.0001153		0.515997	0	0								1.87e-10	0.000350346
					0.516997	0	0								8.76e-11	0.000173358
					0.517997	0	0								7.6e-11	0.00014113
		2.53591e-11	0.0001299		0.518997	0	0								7.77e-11	0.000162338
					0.519997	0	0								7.34e-11	0.000150501
					0.520997	0	0								8.07e-11	0.00014091
		4.98405e-11	0.0003097		0.521997	0	0								6.29e-11	0.000123776
					0.522997	0	0								6.27e-11	0.00013256
		5.01232e-11	0.0001275		0.523997	0	0								1.07e-10	9.27e-05
					0.524997	0	0								5.13e-11	0.000225554
		3.57585e-11	0.0003639		0.525997	0	0								5.98e-11	0.000178993
		2.54225e-11	0.0001714		0.526997	0	0								5.12e-11	0.00014539
					0.527997	0	0								7.07e-11	0.000175145
		2.2e-11	5.57e-05		0.528997	0	0								4.88e-11	0.000121004
		4.57e-11	7.69e-05		0.529997	0	0								4.17e-11	0.000165751
					0.530997	0	0								7.44e-11	0.00108284
		6.06053e-11	0.0008251		0.531997	0	0								4.41e-11	8.41e-05
					0.532997	0	0								1.12e-10	0.000263133
		2.59837e-11	0.000352		0.533997	0	0								4.54e-11	0.000423284
		4.04043e-11	0.0001148		0.534997	0	0								1.07e-10	0.00025053
		3.62379e-11	0.0002216		0.535997	0	0								5.09e-11	0.00018785
					0.536997	0	0								3.44e-11	0.000162558
					0.537997	0	0								5.91e-11	0.000219347
					0.538997	0	0								5.13e-11	0.000165231
		3.95763e-11	0.0002296		0.539997	0	0								5.36e-11	8.45e-05
		2.00594e-11	0.0002645		0.540997	0	0								6.85e-11	7.96e-05
					0.541997	0	0
					0.542997	0	0								7.54e-11	0.000284846
					0.543997	0	0								9.86e-11	9.07e-05
					0.544997	0	0
		2.93609e-11	0.0002934		0.545997	0	0								3.73e-11	0.000211453
		3.7104e-11	0.0004943		0.546997	0	0								4.82e-11	9.67e-05
					0.547997	0	0								4.61e-11	0.000157405
					0.548997	0	0								4.6e-11	0.000229715
		4.97384e-11	0.0001345		0.549996	0	0								3.7e-11	0.000280895
					0.550996	0	0								4.43e-11	7.87e-05
					0.551996	0	0								1.11e-10	0.000378738
		2e-11	9.26e-05		0.552996	0	0								7.49e-11	0.000677325
		4.10856e-11	0.0001194		0.553996	0	0								1.4e-10	5.01e-05
					0.554996	0	0								1.42e-10	0.00017086
					0.555996	0	0								8.83e-11	0.000214687
					0.556996	0	0								3.25e-11	0.000349729
					0.557996	0	0								2.91e-11	0.00015631
		2.39e-11	8.69e-05		0.558996	0	0								7.4e-11	0.00118115
					0.559996	0	0
					0.560996	0	0								5.14e-11	0.000252321
		4.33e-11	7.54e-05		0.561996	0	0								1.11e-10	0.00066984
					0.562996	0	0
					0.563996	0	0								1.28e-10	0.000620289
		2.10572e-11	0.0001887		0.564996	0	0								1.45e-10	0.00252435
		1.0379e-10	0.0002681		0.565996	0	0								7.44e-11	0.000824053
					0.566996	0	0								1.33e-10	0.000205469
					0.567996	0	0								5e-11	0.000676957
					0.568996	0	0
					0.569996	0	0								7e-11	0.000219549
					0.570996	0	0								2.5e-11	0.000279177
		4.0393e-11	0.0003729		0.571996	0	0								4e-11	0.00163651
					0.572996	0	0								4.81e-11	0.000671169
					0.573996	0	0
					0.574996	0	0								7e-11	0.000217291
		4.4765e-11	0.0003434		0.575996	0	0								6e-11	0.000333238
		3.5396e-11	0.0006231		0.576996	0	0								1.13e-11	0.000355711
					0.577996	0	0								4.44e-11	0.000131727
					0.578996	0	0								2.75e-11	0.000855497
					0.579996	0	0								2.88e-11	0.000534066
					0.580996	0	0								2.07e-11	0.00068505
		3.321e-11	0.0001049		0.581996	0	0								4e-11	0.000404794
		3.9456e-11	0.0009309		0.582996	0	0								3e-11	0.000177333
		3.727e-11	0.0003383		0.583996	0	0								3.75e-11	0.000439613
		3.1336e-11	0.0002194		0.584996	0	0
		2.6964e-11	0.0004696		0.585996	0	0								3.75e-11	0.000163913
		3.04e-11	0.0001301		0.586996	0	0								1.05e-10	0.000141535
					0.587996	0	0								1.61e-10	0.000169573
					0.588996	0	0								1.05e-10	0.000244547
		2.6652e-11	0.0001706		0.589996	0	0								9.67e-11	0.000206354
		3.0712e-11	0.0001758		0.590996	0	0								8.58e-11	0.000185944
		5.41628e-11	0.0001682		0.591996	0	0								7.83e-11	0.000147321
		5.08387e-11	0.0003815		0.592996	0	0								1.09e-10	0.000237789
		6.88003e-11	0.0002435		0.593996	0	0								1.2e-10	0.000420842
		6.75566e-11	0.0001905		0.594996	0	0								5.34e-11	0.000191022
		5.53668e-11	0.0002916		0.595996	0	0								9e-11	0.000168333
		4.63371e-11	0.0002409		0.596996	0	0								5.52e-11	0.00012475
					0.597996	0	0								5.84e-11	0.00020767
		5.65e-11	9.55e-05		0.598996	0	0								7.65e-11	0.000122838
		4.2679e-11	0.000254												8.15e-11	0.000185514
		6.04308e-11	0.0002126												5.91e-11	0.000241311
		4.23618e-11	0.0002207												5.06e-11	0.0012809
		7.02501e-11	0.0005038												8.29e-11	0.000125409
		3.50085e-11	0.0001966												4.8e-11	0.000104836
		6.39467e-11	0.0002501												4.51e-11	0.000167138
															5.62e-11	0.000193018
		3.29633e-11	0.0001232												3.83e-11	0.000236224
		5.51857e-11	0.0002488												7.97e-11	0.000188051
		5.88846e-11	0.0004758												3.99e-11	9.34e-05
															4.3e-11	0.000177259
															4.49e-11	0.00018764
															2.97e-11	0.000128378
		5.74487e-11	0.0001996												6.07e-11	0.000148245
		2.11264e-11	0.0009433												3.88e-11	0.000154247
															4.01e-11	0.000127921
		3.87876e-11	0.0007122
		7.59129e-11	0.0001803												2.39e-11	0.00015
															1.95e-10	0.0010352
		2.59211e-11	0.000117												8.43e-11	0.00041642
															5.58e-11	0.000291695
		2.29412e-11	0.0002222												3.41e-11	0.000143612
		5.07409e-11	0.0001346												1.28e-10	0.000145263
		3.89736e-11	0.0001233												2.14e-11	0.000193277
			0.0004623												4.71e-11	0.000128227
		5.38542e-11	0.0004651												2.89e-11	9.34e-05
			0.0001103												9.42e-11	0.000198624
															8.7e-11	0.0010289
															2.35e-11	0.000351706
															9.24e-11	0.00270279
		3.57745e-11	0.0001657												4.61e-11	0.000268967
															1.25e-10	0.000496202
		3.75908e-11	0.000233
			8.74e-05												7.85e-11	0.000856652
			0.0002496												2.83e-11	0.000514745
		2.36978e-11	0.0002616												2.22e-11	0.000195173
			0.0004328												1.15e-10	0.0824939
			0.0002994												4.2e-11	0.000707766
		2.58869e-11	0.0002434
		2.18961e-11	0.0002176												2.23e-11	0.000139777
		3.83857e-11	0.0003537
		5.65961e-11	0.0001287												3.69e-11	0.000665663
															1.02e-10	0.00116142
															5.09e-11	0.000420573
		3.96897e-11	0.0006268												9.48e-12	0.000197234
		2.74136e-11	0.0002626
		4.20495e-11	0.0007088												2.64e-11	0.00025808
															4.19e-11	0.00124328
		3.63143e-11	0.0003586
		6.45341e-11	0.0004916												2.31e-10	0.000104973
															1.12e-10	0.000655992
		5.17666e-11	0.0001998												4.61e-13	0.000181662
															1.99e-11	0.0013341
			0.0001203
															3.91e-11	0.000754833
		2.3e-11	7.8e-05												4.22e-11
			0.0002768												5.84e-11
			0.0005492												2.53e-11
															2.6e-11	0.00182036
															2.66e-11
			0.0002164												1.97e-11
			0.0002258												2.22e-11
		3.9238e-11	0.0005639												2.35e-11
			0.0006738												1.27e-10	0.000184484
		1.69627e-11	0.0005557												1.59e-10	0.00020158
															1.13e-10	0.000119689
		7.03456e-11	0.0002353												4.4e-11	0.000175849
		5.11959e-11	0.0001811												7.13e-11	0.000174672
			0.0002956												5.23e-11	0.0001937
			0.0002469												9.36e-11	0.000285396
			0.0002639												1.31e-10	0.000544671
			0.0001358												5.78e-11	0.000140778
		5.49962e-11	0.0003417												5.75e-11	0.000129111
			0.0003024												4.93e-11	0.000199803
		5.61543e-11	0.0011855												5.49e-11	0.000133975
		5.2023e-11	0.0004697												5.43e-11	0.00015418
		4.02577e-11	0.0004002												4.52e-11	0.000189129
		5.91877e-11	0.0006613												1.13e-10	0.00036381
		4.75705e-11	0.0001767												4.62e-11	0.000137074
		6.63373e-11	0.0003946												5.17e-11	0.000126239
		4.91635e-11	0.0003147												4.58e-11	0.000233017
			0.0003526												2.34e-10	0.0036749
		4.90887e-11	0.0008193												9.19e-11	0.00020739
		5.77161e-11	0.0003622												2.95e-11	0.000164074
		3.95831e-11	0.0003657
		3.23658e-11	0.0003788												4.54e-11	0.00025323
		3.57741e-11	0.0003191												6.79e-11	0.00013037
			0.000248												3.13e-11	0.000204512
		2.30478e-11	0.0005573
		2.83915e-11	0.00013												1.01e-10	5.98e-05
		4.31391e-11	0.000478												3.37e-11	0.000103077
			0.0004231												7.9e-11	0.000536822
		3.22219e-11	0.00061
															3.17e-11	0.000169177
		3.90632e-11	0.0002663
			0.0003622												8.01e-11	0.000557481
		2.22684e-11	0.0016103
		3.73203e-11	0.0003446												8.15e-11	0.0037239
			0.0009072												4.47e-11	0.0011974
		3.6782e-11	0.0001206												5.18e-11	4.02e-05
															5.77e-11
															2.26e-11	0.000208143
		1.46582e-11	0.0001205												1.06e-10	0.00036785
		2.15218e-11	0.0006142												4.82e-11	0.000267151
		2.01909e-11	0.0004582
		3.61063e-11	0.0001282												2.74e-11	0.000270014
		1.01087e-11	0.0002809													5.98e-05
		1.9287e-11	0.0002522												6.75e-11	0.000521718
															2.64e-11	0.000258163
															6.7e-11	6.09e-05
		3.13335e-11	0.000187
		4.30836e-11	0.0008265
		3.72616e-11	0.0002346
		3.91868e-11	0.0002321												8.8e-11	0.00161416
		2.68294e-11	0.0010073												2.51e-11	0.00017678
															9.35e-11	0.0028693
		2.44772e-11	0.0003729												3.57e-11	0.000377869
		8.93023e-11	0.0002945
		2.30744e-11	0.0002633												3.12e-11	0.000149502
		1.82574e-11	0.0003356												1.42e-11	0.000144436
		1.98271e-11	0.0009405												2.57e-10	0.000249782
		2.31979e-11	0.0002191												6.32e-11	0.000438131
															3e-11	0.000351345
		2.68096e-11	0.0002666												5.17e-11	0.00178378
			0.000189												1.79e-10	0.00079931
															7.61e-11	0.000396652
															1.11e-11	9.03e-05
															7.62e-12	0.000153182
		1.96e-11	8.06e-05												2.75e-11	0.000491477
															1.56e-11	0.000254729
															2.25e-11	0.000821644
															2.19e-11	0.000842309
		4.60249e-11	0.0002276												2.37e-11	0.000124407
															1e-11	0.0008662
			9.33e-05
			0.0004021
			0.0002964
			0.0003453
			6.8e-05
			0.000242
			0.0004221
			0.0003017
			0.0004543
			0.0004234
			0.0002218
			0.0001792
[truncated: 9 more columns]

## Sheet: Figure2_stats
	EPSC Amplitude				EPSC Decay				Post-Stimulus Time																Number of Events
	Test for normal distribution				Test for normal distribution				Test for normal distribution																Test for normal distribution
	Shapiro-Wilk test	EPSC_amplitude_gerbil	EPSC_amplitude_shrew		Shapiro-Wilk test	EPSC_decay_gerbil	EPSC_decay_shrew		Shapiro-Wilk test	Gerbil 10 Hz	Gerbil 50 Hz	Gerbil 100 Hz	Gerbil 200 Hz	Gerbil 300 Hz	Gerbil 400 Hz		Shapiro-Wilk test	Shrew 10 Hz	Shrew 50 Hz	Shrew 100 Hz	Shrew 200 Hz	Shrew 300 Hz	Shrew 400 Hz		Shapiro-Wilk test	Gerbil 10 Hz	Gerbil 50 Hz	Gerbil 100 Hz	Gerbil 200 Hz	Gerbil 300 Hz	Gerbil 400 Hz		Shapiro-Wilk test	Shrew 10 Hz	Shrew 50 Hz	Shrew 100 Hz	Shrew 200 Hz	Shrew 300 Hz	Shrew 400 Hz
	W	0.9655	0.8643		W	0.8321	0.9636		W	0.8142	0.8543	0.9099	0.845	0.8887	0.8398		W	0.9314	0.9183	0.8813	0.8693	0.8765	0.9341		W	0.9118	0.8107	0.8057	0.8041	0.8871	0.9288		W	0.5981	0.8138	0.6535	0.9352	0.9228	0.7949
	P value	0.76	0.11		P value	0.008	0.84		P value	0.0042	0.0158	0.1158	0.0115	0.0532	0.0097		P value	0.5292	0.4164	0.1939	0.1482	0.1743	0.5545		P value	0.14	0.005	0.004	0.004	0.06	0.26		P value	<0,001	0.04	<0,001	0.56	0.45	0.03
	Passed normality test (alpha=0.05)?	Yes	Yes		Passed normality test (alpha=0.05)?	No	Yes		Passed normality test (alpha=0.05)?	No	No	Yes	No	Yes	No		Passed normality test (alpha=0.05)?	Yes	Yes	Yes	Yes	Yes	Yes		Passed normality test (alpha=0.05)?	Yes	No	No	No	Yes	Yes		Passed normality test (alpha=0.05)?	No	No	No	Yes	Yes	No
	P value summary	ns	ns		P value summary	**	ns		P value summary	**	*	ns	*	ns	**		P value summary	ns	ns	ns	ns	ns	ns		P value summary	ns	**	**	**	ns	ns		P value summary	***	*	***	ns	ns	*
	Kolmogorov-Smirnov test	EPSC_amplitude_gerbil	EPSC_amplitude_shrew		Kolmogorov-Smirnov test	EPSC_decay_gerbil	EPSC_decay_shrew		Kolmogorov-Smirnov test	Gerbil 10 Hz	Gerbil 50 Hz	Gerbil 100 Hz	Gerbil 200 Hz	Gerbil 300 Hz	Gerbil 400 Hz		Kolmogorov-Smirnov test	Shrew 10 Hz	Shrew 50 Hz	Shrew 100 Hz	Shrew 200 Hz	Shrew 300 Hz	Shrew 400 Hz		Kolmogorov-Smirnov test	Gerbil 10 Hz	Gerbil 50 Hz	Gerbil 100 Hz	Gerbil 200 Hz	Gerbil 300 Hz	Gerbil 400 Hz		Kolmogorov-Smirnov test	Shrew 10 Hz	Shrew 50 Hz	Shrew 100 Hz	Shrew 200 Hz	Shrew 300 Hz	Shrew 400 Hz
	KS distance	0.1352	0.2967		KS distance	0.1881	0.1736		KS distance	0.2378	0.1938	0.1583	0.2662	0.227	0.2297		KS distance	0.2039	0.2358	0.1955	0.2434	0.2197	0.157		KS distance	0.1417	0.2865	0.2533	0.23	0.2178	0.1653		KS distance	0.3869	0.321	0.3503	0.1594	0.1526	0.2696
	P value	>0,10	0.02		P value	>0,10	>0,10		P value	0.016	>0,1000	>0,1000	0.0035	0.027	0.0237		P value	>0,1000	>0,1000	>0,1000	>0,1000	>0,1000	>0,1000		P value	>0,10	0.002	0.01	0.03	0.05	>0,10		P value	<0,001	0.02	0.005	>0,10	>0,10	0.09
	Passed normality test (alpha=0.05)?	Yes	No		Passed normality test (alpha=0.05)?	Yes	Yes		Passed normality test (alpha=0.05)?	No	Yes	Yes	No	No	No		Passed normality test (alpha=0.05)?	Yes	Yes	Yes	Yes	Yes	Yes		Passed normality test (alpha=0.05)?	Yes	No	No	No	Yes	Yes		Passed normality test (alpha=0.05)?	No	No	No	Yes	Yes	Yes
	P value summary	ns	*		P value summary	ns	ns		P value summary	*	ns	ns	**	*	*		P value summary	ns	ns	ns	ns	ns	ns		P value summary	ns	**	*	*	ns	ns		P value summary	***	*	**	ns	ns	ns
	Number of values	16	9		Number of values	16	9		Number of values	16	16	16	16	16	16		Number of values	8	8	8	8	8	8		Number of values	15	15	15	15	15	15		Number of values	8	8	8	8	8	8
	Statistical significance ?				Statistical significance ?				Statistical significance ?																Statistical significance ?
	Test for diffrences between between species				Test for diffrences between between species				Test for diffrences between between frequency																Test for diffrences between between frequency
	Unpaired t test	Gerbil vs. Shrew			Mann Whitney test	Gerbil vs. Shrew			Friedman test	NC Gerbil							Repeated measures ANOVA summary	NC Shrew							Friedman test	NC Gerbil							Friedman test	NC Shrew
	P value	0.2136			P value	0.0568			P value	0.3658							Assume sphericity?	Yes							P value	<0,0001							P value	0.5526
	P value summary	ns			Exact or approximate P value?	Exact			Exact or approximate P value?	Approximate							F	4.858							Exact or approximate P value?	Approximate							Exact or approximate P value?	Approximate
	Significantly different (P < 0.05)?	No			P value summary	ns			P value summary	ns							P value	0.0018							P value summary	****							P value summary	ns
	One- or two-tailed P value?	Two-tailed			Significantly different (P < 0.05)?	No			Are means signif. different? (P < 0.05)	No							P value summary	**							Are means signif. different? (P < 0.05)	Yes							Are means signif. different? (P < 0.05)	No
	t, df	t=1,279, df=23			One- or two-tailed P value?	Two-tailed			Number of groups	6							Statistically significant (P < 0.05)?	Yes							Number of groups	6							Number of groups	6
					Sum of ranks in column A,B	174 , 151			Friedman statistic	5.429							R squared	0.4097							Friedman statistic	39.18							Friedman statistic	3.978
					Mann-Whitney U	38
									Data summary								Was the matching effective?								Data summary								Data summary
									Number of treatments (columns)	6							F	4.554							Number of treatments (columns)	6							Number of treatments (columns)	6
									Number of subjects (rows)	16							P value	0.0011							Number of subjects (rows)	15							Number of subjects (rows)	8
																	P value summary	**
									Dunn's multiple comparisons test	Rank sum diff,	Significant?	Summary	Adjusted P Value				Is there significant matching (P < 0.05)?	Yes							Dunn's multiple comparisons test	Rank sum diff,	Significant?	Summary	Adjusted P Value				Dunn's multiple comparisons test	Rank sum diff,	Significant?	Summary	Adjusted P Value
									Gerbil 10 Hz vs. Gerbil 50 Hz	13	No	ns	>0,9999	A-B			R squared	0.3496							Gerbil 10 Hz vs. Gerbil 50 Hz	-16.5	No	ns	>0,9999				Shrew 10 Hz vs. Shrew 50 Hz	-1.5	No	ns	>0,9999
									Gerbil 10 Hz vs. Gerbil 100 Hz	11	No	ns	>0,9999	A-C											Gerbil 10 Hz vs. Gerbil 100 Hz	-23.5	No	ns	0.3274				Shrew 10 Hz vs. Shrew 100 Hz	3.5	No	ns	>0,9999
									Gerbil 10 Hz vs. Gerbil 200 Hz	22	No	ns	0.5645	A-D			Data summary								Gerbil 10 Hz vs. Gerbil 200 Hz	-47.5	Yes	****	<0,0001				Shrew 10 Hz vs. Shrew 200 Hz	-4.5	No	ns	>0,9999
									Gerbil 10 Hz vs. Gerbil 300 Hz	12	No	ns	>0,9999	A-E			Number of treatments (columns)	6							Gerbil 10 Hz vs. Gerbil 300 Hz	-51.5	Yes	****	<0,0001				Shrew 10 Hz vs. Shrew 300 Hz	-6	No	ns	>0,9999
									Gerbil 10 Hz vs. Gerbil 400 Hz	20	No	ns	0.8817	A-F			Number of subjects (rows)	8							Gerbil 10 Hz vs. Gerbil 400 Hz	-41	Yes	***	0.0009				Shrew 10 Hz vs. Shrew 400 Hz	-9.5	No	ns	>0,9999
									Gerbil 50 Hz vs. Gerbil 100 Hz	-2	No	ns	>0,9999	B-C			Number of missing values	0							Gerbil 50 Hz vs. Gerbil 100 Hz	-7	No	ns	>0,9999				Shrew 50 Hz vs. Shrew 100 Hz	5	No	ns	>0,9999
									Gerbil 50 Hz vs. Gerbil 200 Hz	9	No	ns	>0,9999	B-D											Gerbil 50 Hz vs. Gerbil 200 Hz	-31	Yes	*	0.0373				Shrew 50 Hz vs. Shrew 200 Hz	-3	No	ns	>0,9999
									Gerbil 50 Hz vs. Gerbil 300 Hz	-1	No	ns	>0,9999	B-E			Tukey's multiple comparisons test	Mean Diff,	95,00% CI of diff,	Below threshold?	Summary				Gerbil 50 Hz vs. Gerbil 300 Hz	-35	Yes	**	0.0095				Shrew 50 Hz vs. Shrew 300 Hz	-4.5	No	ns	>0,9999
									Gerbil 50 Hz vs. Gerbil 400 Hz	7	No	ns	>0,9999	B-F			Shrew 10 Hz vs. Shrew 50 Hz	5.688	-135,1 to 146,4	No	ns				Gerbil 50 Hz vs. Gerbil 400 Hz	-24.5	No	ns	0.2521				Shrew 50 Hz vs. Shrew 400 Hz	-8	No	ns	>0,9999
									Gerbil 100 Hz vs. Gerbil 200 Hz	11	No	ns	>0,9999	C-D			Shrew 10 Hz vs. Shrew 100 Hz	96.8	-43,97 to 237,6	No	ns				Gerbil 100 Hz vs. Gerbil 200 Hz	-24	No	ns	0.2876				Shrew 100 Hz vs. Shrew 200 Hz	-8	No	ns	>0,9999
									Gerbil 100 Hz vs. Gerbil 300 Hz	1	No	ns	>0,9999	C-E			Shrew 10 Hz vs. Shrew 200 Hz	142.6	1,800 to 283,3	Yes	*				Gerbil 100 Hz vs. Gerbil 300 Hz	-28	No	ns	0.0943				Shrew 100 Hz vs. Shrew 300 Hz	-9.5	No	ns	>0,9999
									Gerbil 100 Hz vs. Gerbil 400 Hz	9	No	ns	>0,9999	C-F			Shrew 10 Hz vs. Shrew 300 Hz	159.4	18,66 to 300,2	Yes	*				Gerbil 100 Hz vs. Gerbil 400 Hz	-17.5	No	ns	>0,9999				Shrew 100 Hz vs. Shrew 400 Hz	-13	No	ns	>0,9999
									Gerbil 200 Hz vs. Gerbil 300 Hz	-10	No	ns	>0,9999	D-E			Shrew 10 Hz vs. Shrew 400 Hz	150.9	10,11 to 291,6	Yes	*				Gerbil 200 Hz vs. Gerbil 300 Hz	-4	No	ns	>0,9999				Shrew 200 Hz vs. Shrew 300 Hz	-1.5	No	ns	>0,9999
									Gerbil 200 Hz vs. Gerbil 400 Hz	-2	No	ns	>0,9999	D-F			Shrew 50 Hz vs. Shrew 100 Hz	91.11	-49,65 to 231,9	No	ns				Gerbil 200 Hz vs. Gerbil 400 Hz	6.5	No	ns	>0,9999				Shrew 200 Hz vs. Shrew 400 Hz	-5	No	ns	>0,9999
									Gerbil 300 Hz vs. Gerbil 400 Hz	8	No	ns	>0,9999	E-F			Shrew 50 Hz vs. Shrew 200 Hz	136.9	-3,887 to 277,6	No	ns				Gerbil 300 Hz vs. Gerbil 400 Hz	10.5	No	ns	>0,9999				Shrew 300 Hz vs. Shrew 400 Hz	-3.5	No	ns	>0,9999
																	Shrew 50 Hz vs. Shrew 300 Hz	153.7	12,97 to 294,5	Yes	*
																	Shrew 50 Hz vs. Shrew 400 Hz	145.2	4,425 to 285,9	Yes	*				Test for diffrences between between species
																	Shrew 100 Hz vs. Shrew 200 Hz	45.77	-95,00 to 186,5	No	ns				Mann-Whitney U	10 Hz NC:	50 Hz NC:	100 Hz NC:	200 Hz NC:	300 Hz NC:	400 Hz NC:
																	Shrew 100 Hz vs. Shrew 300 Hz	62.62	-78,14 to 203,4	No	ns					Gerbil vs. Shrew	Gerbil vs. Shrew	Gerbil vs. Shrew	Gerbil vs. Shrew	Gerbil vs. Shrew	Gerbil vs. Shrew
																	Shrew 100 Hz vs. Shrew 400 Hz	54.08	-86,68 to 194,8	No	ns				P value	0.6236	0.4754	0.0381	0.1952	xxx	0.2071
																	Shrew 200 Hz vs. Shrew 300 Hz	16.86	-123,9 to 157,6	No	ns				Exact or approximate P value?	Exact	Exact	Exact	Exact	xxx	Exact
																	Shrew 200 Hz vs. Shrew 400 Hz	8.312	-132,4 to 149,1	No	ns				P value summary	ns	ns	*	ns	xxx	ns
																	Shrew 300 Hz vs. Shrew 400 Hz	-8.544	-149,3 to 132,2	No	ns				Significantly different (P < 0.05)?	No	No	Yes	No	xxx	No
																									One- or two-tailed P value?	Two-tailed	Two-tailed	Two-tailed	Two-tailed	xxx	Two-tailed
									Test for diffrences between between species																Sum of ranks in column B,H	188 , 88	191,5 , 84,50	212 , 64	200,5 , 75,50	xxx	200 , 76
									Mann-Whitney U	10 Hz NC:	50 Hz NC:	100 Hz NC:	200 Hz NC:	300 Hz NC:	400 Hz NC:										Mann-Whitney U	52	48.5	28	39.5	xxx	40
										Gerbil vs. Shrew	Gerbil vs. Shrew	Gerbil vs. Shrew	Gerbil vs. Shrew	Gerbil vs. Shrew	Gerbil vs. Shrew
									P value	0.4896	0.1321	xxx	0.3429	xxx	0.9284										Unpaired t test	10 Hz NC:	50 Hz NC:	100 Hz NC:	200 Hz NC:	300 Hz NC:	400 Hz NC:
									Exact or approximate P value?	Exact	Exact	xxx	Exact	xxx	Exact											Gerbil vs. Shrew	Gerbil vs. Shrew	Gerbil vs. Shrew	Gerbil vs. Shrew	Gerbil vs. Shrew	Gerbil vs. Shrew
									P value summary	ns	ns	xxx	ns	xxx	ns										P value					0.0404
									Significantly different (P < 0.05)?	No	No	xxx	No	xxx	No										P value summary					*
									One- or two-tailed P value?	Two-tailed	Two-tailed	xxx	Two-tailed	xxx	Two-tailed										Significantly different (P < 0.05)?					Yes
									Sum of ranks in column B,H	188 , 112	175 , 125	xxx	216 , 84	xxx	202 , 98										One- or two-tailed P value?					Two-tailed
									Mann-Whitney U	52	39	xxx	48	xxx	62										t, df					t=2,184, df=21
									Unpaired t test	10 Hz NC:	50 Hz NC:	100 Hz NC:	200 Hz NC:	300 Hz NC:	400 Hz NC:
										Gerbil vs. Shrew	Gerbil vs. Shrew	Gerbil vs. Shrew	Gerbil vs. Shrew	Gerbil vs. Shrew	Gerbil vs. Shrew
									P value			0.778		0.2256
									P value summary			ns		ns
									Significantly different (P < 0.05)?			No		No
									One- or two-tailed P value?			Two-tailed		Two-tailed
									t, df			t=0,2854, df=22		t=1,247, df=22

## Sheet: Figure3_rawdata
		Figure 3A					Figure 3B			Figure 3C			Figure 3D
		Low_calcium_AVG	Low_calcium_SEM	high_calcium_AVG	high_calcium_SEM		Low_calcium_AVG	high_calcium_AVG		First_integration_cummulative	Second_integration_cummulative			Recovery_timepoint_0.06146	Recovery_timepoint_0.21458	Recovery_timepoint_0.75051999	Recovery_timepoint_2.6263001	Recovery_timepoint_9.1915197	Recovery_timepoint_32.169998	Recovery_fit_AVG
													AVG	0.49824	0.727191	0.789361	0.851602	0.922759	0.939243	xxx
		1	0	1	0.0667		0.876986	0.906838		1.48408e-16	2.35848e-16		SEM	0.0552755	0.0516605	0.0451846	0.0608206	0.0250875	0.0231999	xxx
		1.49	0.132	0.898	0.0973		0.610232	0.933491		1.96885e-16	4.84188e-16
		1.95	0.187	0.793	0.138		0.286496	1.18457		1.20447e-16	7.82494e-16			0.417857	0.805437	0.886978	0.984489	0.959851	0.929587	0.498241
		1.76	0.226	0.629	0.122		0.267821	0.61043		-5.95606e-18	1.16824e-15			0.418189	0.450305	0.56657	0.763489	0.980702	1.0402	0.731353
		1.97	0.231	0.635	0.119		0.300061	0.858824		-2.32291e-16	1.72886e-15			0.363786	0.527934	0.451787	0.621929	0.805884	0.759457	0.769212
		1.75	0.292	0.586	0.106		0.143158	0.804106		-4.33643e-16	2.50185e-15			0.270017	0.547352	0.648437	0.712966	0.933587	0.938293	0.780535
		1.68	0.25	0.577	0.1		0.257715	1.05061		-5.60046e-16	3.53715e-15			0.606396	0.801616	0.881856	0.91827	0.91648	0.876386	0.788015
		1.55	0.226	0.537	0.0904			0.257298		-5.9901e-16	4.7848e-15			0.946493	1.02484	1.04024	1.05338	1.04909	1.0476	0.794716
		1.71	0.234	0.579	0.106		0.127656	0.66837		-5.38042e-16	6.28228e-15			0.580683	0.783497	0.858935	0.844401	0.930405	0.910025	0.801061
		1.6	0.262	0.527	0.0817		0.350998	0.742559		-3.89633e-16	7.92966e-15									0.807117
		1.74	0.257	0.536	0.0942		0.196196			-2.16242e-16	9.70196e-15									0.812906
		1.69	0.278	0.525	0.0893		0.330554	0.240779		7.11461e-18	1.15617e-14									0.818439
		1.57	0.261	0.539	0.108		0.6285	1.49029		1.92997e-16	1.34089e-14									0.823727
		1.59	0.251	0.476	0.0812			0.280917		3.28914e-16	1.52562e-14									0.828783
		1.59	0.25	0.493	0.0873			0.291148		3.77391e-16	1.70784e-14									0.833615
		1.6	0.254	0.504	0.1		0.26892			4.13376e-16	1.88383e-14									0.838234
		1.53	0.244	0.492	0.0913		0.148253			3.61921e-16	2.05481e-14									0.84265
		1.49	0.271	0.48	0.0704					2.97975e-16	2.22454e-14									0.84687
		1.58	0.253	0.517	0.095					2.4652e-16	2.39053e-14									0.850905
		1.55	0.234	0.502	0.0831					2.07557e-16	2.55652e-14									0.854761
										2.06068e-16	2.72001e-14									0.858447
										2.67036e-16	2.88225e-14									0.861971
										4.15444e-16	3.03824e-14									0.865339
										6.13818e-16	3.19049e-14									0.868559
										8.12192e-16	3.33274e-14									0.871636
										9.85584e-16	3.46375e-14									0.874578
										1.08403e-15	3.57977e-14									0.87739
										1.10752e-15	3.68081e-14									0.880078
										1.04357e-15	3.7606e-14									0.882647
										8.92187e-16	3.82416e-14									0.885103
										7.15818e-16	3.87772e-14									0.887451
										5.64432e-16	3.92504e-14									0.889695
										4.38029e-16	3.96736e-14									0.89184
										3.61591e-16	4.00719e-14									0.89389
										3.4761e-16	4.04701e-14									0.89585
										3.96087e-16	4.08808e-14									0.897723
										4.32072e-16	4.12666e-14									0.899514
										4.93041e-16	4.16273e-14									0.901226
										4.7906e-16	4.19756e-14									0.902862
										4.27605e-16	4.22864e-14									0.904426
										3.38676e-16	4.25597e-14									0.905921
										2.24764e-16	4.27956e-14									0.90735
										1.35835e-16	4.30439e-14									0.908716
										3.44147e-17	4.32798e-14									0.910022
										-2.95315e-17	4.35531e-14									0.91127
										-9.34777e-17	4.38139e-14									0.912463
										-5.74924e-17	4.41122e-14									0.913604
										4.09501e-17	4.44355e-14									0.914694
										2.26833e-16	4.47338e-14									0.915736
										4.87664e-16	4.50446e-14									0.916732
										7.48495e-16	4.53679e-14									0.917684
										9.71852e-16	4.56537e-14									0.918594
										1.17023e-15	4.59021e-14									0.919464
										1.28116e-15	4.61129e-14									0.920296
										1.26718e-15	4.62613e-14									0.921091
										1.19074e-15	4.64098e-14									0.921851
										1.07683e-15	4.65332e-14									0.922577
										9.25444e-16	4.66691e-14									0.923271
										8.11532e-16	4.68175e-14									0.923935
										7.47585e-16	4.69659e-14									0.924569
										7.08622e-16	4.71268e-14									0.925176
										6.8215e-16	4.73252e-14									0.925755
										6.43187e-16	4.75236e-14									0.926309
										5.7924e-16	4.7672e-14									0.926839
										4.52837e-16	4.78079e-14									0.927345
										2.88959e-16	4.79188e-14									0.927829
										1.1259e-16	4.79423e-14									0.928291
										-1.32189e-18	4.79283e-14									0.928734
										-6.52681e-17	4.79144e-14									0.929156
										-4.17743e-17	4.79503e-14									0.92956
										4.41768e-17	4.80363e-14									0.929946
										1.80094e-16	4.82347e-14									0.930315
										3.03519e-16	4.8508e-14									0.930668
										4.14453e-16	4.88438e-14									0.931006
										4.50438e-16	4.91671e-14									0.931328
										3.61509e-16	4.94903e-14									0.931636
										1.8514e-16	4.97262e-14									0.931931
										-5.36864e-17	4.98621e-14									0.932212
										-3.29987e-16	4.98981e-14									0.932481
										-6.31271e-16	4.98341e-14									0.932739
										-9.07571e-16	4.97577e-14									0.932985
										-1.07145e-15	4.96813e-14									0.93322
										-1.1229e-15	4.96423e-14									0.933444
										-1.06194e-15	4.96908e-14									0.933659
										-9.01036e-16	4.97892e-14									0.933865
										-6.40205e-16	4.99751e-14									0.934061
										-4.16848e-16	5.0211e-14									0.934248
										-2.30965e-16	5.04343e-14									0.934428
										-1.0754e-16	5.06077e-14									0.934599
										-5.90632e-17	5.07186e-14									0.934763
										-9.80265e-17	5.07421e-14									0.93492
										-1.74464e-16	5.07157e-14									0.935069
										-2.75885e-16	5.06892e-14									0.935212
										-3.64814e-16	5.06877e-14									0.935349
										-3.78794e-16	5.07612e-14									0.93548
										-2.6786e-16	5.08846e-14									0.935605
										-4.45035e-17	5.11579e-14									0.935724
										2.91276e-16	5.14937e-14									0.935839
										6.64531e-16	5.19169e-14									0.935948
										1.02529e-15	5.23526e-14									0.936052
										1.31111e-15	5.27384e-14									0.936152
										1.52197e-15	5.30492e-14									0.936247
										1.58294e-15	5.32475e-14									0.936338
										1.48152e-15	5.3371e-14									0.936425
										1.26768e-15	5.33945e-14									0.936509
										9.91376e-16	5.33555e-14									0.936588
										7.5255e-16	5.3354e-14									0.936664
										5.63689e-16	5.3415e-14									0.936737
										4.87252e-16	5.35259e-14									0.936807
										4.85763e-16	5.36868e-14									0.936873
										5.71714e-16	5.38852e-14									0.936937
										6.82648e-16	5.4121e-14									0.936997
										8.56039e-16	5.43194e-14									0.937055
										1.04192e-15	5.44803e-14									0.937111
										1.19033e-15	5.45788e-14									0.937164
										1.27628e-15	5.46522e-14									0.937215
										1.29977e-15	5.47007e-14									0.937263
										1.2733e-15	5.47367e-14									0.937309
										1.27181e-15	5.48101e-14									0.937354
										1.23285e-15	5.49336e-14									0.937396
										1.23136e-15	5.50945e-14									0.937436
										1.20489e-15	5.52928e-14									0.937475
										1.17842e-15	5.55412e-14									0.937512
										1.16444e-15	5.57895e-14									0.937547
										1.13796e-15	5.60503e-14									0.937581
										1.11149e-15	5.62487e-14									0.937613
										1.04755e-15	5.63971e-14									0.937644
										1.00858e-15	5.64706e-14									0.937674
										9.07163e-16	5.64191e-14									0.937702
										8.05743e-16	5.63052e-14									0.937729
										6.91831e-16	5.61663e-14									0.937755
										6.15393e-16	5.60649e-14									0.937779
										5.51447e-16	5.60259e-14									0.937803
										5.49958e-16	5.60994e-14									0.937825
										5.85943e-16	5.62728e-14									0.937847
										6.21928e-16	5.64961e-14									0.937867
										6.70405e-16	5.67445e-14									0.937887
										7.0639e-16	5.69928e-14									0.937906
										6.29953e-16	5.71537e-14									0.937924
										5.03549e-16	5.72522e-14									0.937941
										3.39671e-16	5.72382e-14									0.937957
										1.75794e-16	5.71368e-14									0.937973
										-5.75532e-19	5.69604e-14									0.937988
										-1.51962e-16	5.67715e-14									0.938002
										-2.40891e-16	5.66326e-14									0.938016
										-3.04837e-16	5.65312e-14									0.938029
										-2.81343e-16	5.65297e-14									0.938042
										-2.07884e-16	5.66407e-14									0.938054
										-1.21933e-16	5.6839e-14									0.938065
										-6.09644e-17	5.70624e-14									0.938076
										3.81165e-21	5.72858e-14									0.938087
										-1.48521e-18	5.74217e-14									0.938097
										-2.79571e-17	5.74827e-14									0.938106
										-1.04395e-16	5.74187e-14									0.938115
										-1.93324e-16	5.72923e-14									0.938124
										-2.19796e-16	5.71284e-14									0.938132
										-1.96302e-16	5.6977e-14									0.93814
										-1.22842e-16	5.68631e-14									0.938148
										2.5566e-17	5.68991e-14									0.938155
										1.48991e-16	5.70475e-14									0.938162
										2.59925e-16	5.73083e-14									0.938169
										3.58368e-16	5.76566e-14									0.938175
										4.06845e-16	5.80299e-14									0.938181
										4.05356e-16	5.84281e-14									0.938187
										3.41409e-16	5.88638e-14									0.938193
										2.15006e-16	5.9387e-14									0.938198
										3.86368e-17	6.0085e-14									0.938203
										-1.62715e-16	6.11078e-14									0.938208
										-3.26593e-16	6.25678e-14									0.938212
										-4.15522e-16	6.46274e-14									0.938217
										-4.17011e-16	6.73366e-14									0.938221
										-3.06077e-16	7.07577e-14									0.938225
										-7.02288e-17	7.48534e-14									0.938229
										2.40568e-16	7.95612e-14									0.938233
										5.38874e-16	8.46687e-14									0.938236
										8.12196e-16	9.00261e-14									0.93824
										1.01057e-15	9.54084e-14									0.938243
										1.10901e-15	1.00653e-13									0.938246
										1.08254e-15	1.05586e-13									0.938249
										9.93612e-16	1.10156e-13									0.938252
										8.42226e-16	1.14339e-13									0.938254
										6.28382e-16	1.18135e-13									0.938257
										4.64504e-16	1.21532e-13									0.938259
										3.38101e-16	1.24615e-13									0.938262
										2.74155e-16	1.27387e-13									0.938264
										2.72666e-16	1.29871e-13									0.938266
										3.08651e-16	1.32431e-13									0.938268
										3.82111e-16	1.36289e-13									0.93827
										7.80348e-16	1.42883e-13									0.938272
										2.75251e-15	1.53349e-13									0.938274
										7.63517e-15	1.682e-13									0.938276
										1.659e-14	1.86511e-13									0.938277
										3.01667e-14	2.05009e-13									0.938279
										4.75159e-14	2.19548e-13									0.93828
										6.53022e-14	2.26367e-13									0.938282
										7.92536e-14	2.2308e-13									0.938283
										8.55104e-14	2.09363e-13									0.938285
										8.14866e-14	1.87539e-13									0.938286
										6.67702e-14	1.61343e-13									0.938287
										4.36221e-14	1.3486e-13									0.938288
										1.58022e-14	1.11661e-13									0.938289
										-1.24674e-14	9.43094e-14									0.93829
										-3.74643e-14	8.39525e-14
										-5.65277e-14	8.06408e-14
										-6.82837e-14	8.35248e-14
										-7.26197e-14	9.12056e-14
										-7.04352e-14	1.01997e-13
										-6.31417e-14	1.14299e-13
										-5.24505e-14	1.26777e-13
										-4.0073e-14	1.38342e-13
										-2.74831e-14	1.48247e-13
										-1.57926e-14	1.5609e-13
										-5.85088e-15	1.61672e-13
										1.9298e-15	1.65155e-13
										7.44953e-15	1.66828e-13
										1.08957e-14	1.67114e-13
										1.26805e-14	1.66438e-13
										1.33035e-14	1.65324e-13
										1.3427e-14	1.64224e-13
										1.37378e-14	1.6351e-13
										1.4848e-14	1.63509e-13
										1.74323e-14	1.64444e-13
										2.2215e-14	1.66529e-13
										2.98333e-14	1.69887e-13
										4.09242e-14	1.74558e-13
										5.59874e-14	1.8054e-13
										7.53476e-14	1.87808e-13
										9.91048e-14	1.96238e-13
										1.27072e-13	2.05693e-13
										1.58823e-13	2.15997e-13
										1.93648e-13	2.26925e-13
										2.30759e-13	2.38353e-13
										2.69168e-13	2.50031e-13
										3.07915e-13	2.61772e-13
										3.46075e-13	2.73462e-13
										3.82911e-13	2.84916e-13
										4.17711e-13	2.96056e-13
										4.50087e-13	3.06748e-13
										4.7994e-13	3.16889e-13
										5.07357e-13	3.26431e-13
										5.32688e-13	3.35399e-13
										5.56508e-13	3.43779e-13
										5.79466e-13	3.51659e-13
										6.02299e-13	3.5919e-13
										6.25619e-13	3.66409e-13
										6.49913e-13	3.73477e-13
										6.75481e-13	3.80434e-13
										7.02462e-13	3.87365e-13
										7.30716e-13	3.94234e-13
										7.59944e-13	4.01003e-13
										7.89685e-13	4.07609e-13
										8.19388e-13	4.14003e-13
										8.48504e-13	4.2011e-13
										8.76508e-13	4.25905e-13
										9.03051e-13	4.31337e-13
										9.27833e-13	4.36457e-13
										9.50803e-13	4.4124e-13
										9.71987e-13	4.45735e-13
										9.9146e-13	4.49956e-13
										1.0095e-12	4.53989e-13
										1.02638e-12	4.57822e-13
										1.04243e-12	4.61481e-13
										1.05798e-12	4.64989e-13
										1.07323e-12	4.68323e-13
										1.08836e-12	4.71444e-13
										1.10345e-12	4.74353e-13
										1.11847e-12	4.771e-13
										1.1334e-12	4.79722e-13
										1.14817e-12	4.82231e-13
										1.16265e-12	4.8469e-13
										1.17671e-12	4.8715e-13
										1.19029e-12	4.89584e-13
										1.20318e-12	4.92043e-13
										1.21533e-12	4.94503e-13
										1.22666e-12	4.96937e-13
										1.23712e-12	4.99272e-13
										1.24666e-12	5.01506e-13
										1.2553e-12	5.03616e-13
										1.26314e-12	5.05588e-13
										1.27029e-12	5.07435e-13
										1.27686e-12	5.0917e-13
										1.28295e-12	5.10867e-13
										1.28868e-12	5.1254e-13
										1.29415e-12	5.14212e-13
										1.29941e-12	5.15909e-13
										1.30449e-12	5.17619e-13
										1.30939e-12	5.19342e-13
										1.31407e-12	5.21089e-13
										1.31854e-12	5.22836e-13
										1.3228e-12	5.24521e-13
										1.32683e-12	5.26118e-13
										1.33063e-12	5.27641e-13
										1.33426e-12	5.29101e-13
										1.33776e-12	5.30498e-13
										1.34119e-12	5.31909e-13
										1.34458e-12	5.33306e-13
										1.34796e-12	5.34729e-13
										1.35135e-12	5.36139e-13
										1.35473e-12	5.37549e-13
										1.35803e-12	5.38859e-13
										1.36121e-12	5.40106e-13
										1.3642e-12	5.41229e-13
										1.36704e-12	5.42227e-13
										1.36968e-12	5.4315e-13
										1.37222e-12	5.43998e-13
										1.37466e-12	5.44796e-13
										1.37705e-12	5.45556e-13
										1.37945e-12	5.46329e-13
										1.38189e-12	5.47127e-13
										1.38439e-12	5.4795e-13
										1.38691e-12	5.48861e-13
										1.38942e-12	5.49834e-13
										1.39188e-12	5.50856e-13
										1.39425e-12	5.51917e-13
										1.39655e-12	5.52964e-13
										1.39871e-12	5.53987e-13
										1.40075e-12	5.54972e-13
										1.40279e-12	5.55895e-13
										1.40476e-12	5.56793e-13
										1.40675e-12	5.57704e-13
										1.40874e-12	5.58614e-13
										1.41078e-12	5.59549e-13
										1.41283e-12	5.6051e-13
										1.41488e-12	5.61445e-13
										1.41696e-12	5.62381e-13
										1.41895e-12	5.63241e-13
										1.42088e-12	5.63989e-13
										1.42272e-12	5.6465e-13
										1.42448e-12	5.65223e-13
										1.42617e-12	5.65708e-13
										1.42779e-12	5.66194e-13
										1.42935e-12	5.66692e-13
										1.43087e-12	5.67253e-13
										1.4324e-12	5.67863e-13
										1.43389e-12	5.68586e-13
										1.43535e-12	5.69434e-13
										1.43679e-12	5.70395e-13
										1.43816e-12	5.71392e-13
										1.43948e-12	5.7239e-13
										1.44072e-12	5.73376e-13
										1.44187e-12	5.74274e-13
										1.44305e-12	5.75022e-13
										1.44427e-12	5.75695e-13
										1.44558e-12	5.7628e-13
										1.44697e-12	5.76778e-13
										1.4484e-12	5.77264e-13
										1.4499e-12	5.77775e-13
										1.45144e-12	5.78335e-13
										1.45295e-12	5.78896e-13
										1.45442e-12	5.79469e-13
										1.45584e-12	5.80017e-13
										1.45715e-12	5.8054e-13
										1.45839e-12	5.80989e-13
										1.45952e-12	5.81387e-13
										1.46058e-12	5.81773e-13
										1.46162e-12	5.82146e-13
										1.46268e-12	5.82544e-13
										1.46379e-12	5.8298e-13
										1.46497e-12	5.8349e-13
										1.46621e-12	5.84014e-13
										1.46748e-12	5.84587e-13
										1.46874e-12	5.85147e-13
										1.46993e-12	5.8572e-13
										1.47107e-12	5.86281e-13
										1.47212e-12	5.86754e-13
										1.47308e-12	5.87127e-13
										1.47399e-12	5.87401e-13
										1.4749e-12	5.87624e-13
										1.47579e-12	5.87798e-13
										1.4767e-12	5.88033e-13
										1.47765e-12	5.88382e-13
										1.47866e-12	5.88767e-13
										1.47969e-12	5.89203e-13
										1.48077e-12	5.89689e-13
										1.48183e-12	5.90199e-13
										1.48284e-12	5.90673e-13
										1.48377e-12	5.91096e-13
										1.48464e-12	5.91482e-13
										1.48543e-12	5.9188e-13
										1.48615e-12	5.92316e-13
										1.48688e-12	5.92826e-13
										1.48769e-12	5.93524e-13
										1.48855e-12	5.9451e-13
										1.48949e-12	5.95807e-13
										1.49048e-12	5.9748e-13
										1.49149e-12	5.99527e-13
										1.49246e-12	6.01923e-13
										1.49337e-12	6.04633e-13
										1.49417e-12	6.07529e-13
										1.49486e-12	6.10513e-13
										1.49543e-12	6.1351e-13
										1.49594e-12	6.16406e-13
										1.49643e-12	6.19165e-13
										1.49692e-12	6.21724e-13
										1.4975e-12	6.24084e-13
										1.49813e-12	6.26218e-13
										1.49884e-12	6.28153e-13
										1.49963e-12	6.29888e-13
										1.50041e-12	6.31448e-13
										1.50124e-12	6.32808e-13
										1.50201e-12	6.33956e-13
										1.5027e-12	6.34928e-13
										1.50329e-12	6.35676e-13
										1.5038e-12	6.36237e-13
										1.50425e-12	6.36685e-13
										1.50464e-12	6.37071e-13
										1.50507e-12	6.37432e-13
										1.50556e-12	6.3783e-13
										1.50617e-12	6.38303e-13
										1.50687e-12	6.38839e-13
										1.50758e-12	6.39462e-13
										1.50828e-12	6.40085e-13
										1.50893e-12	6.40683e-13
										1.50951e-12	6.41219e-13
										1.50997e-12	6.41692e-13
										1.51036e-12	6.42078e-13
										1.51071e-12	6.42401e-13
										1.51109e-12	6.42649e-13
										1.51151e-12	6.42898e-13
										1.512e-12	6.43146e-13
										1.51259e-12	6.43457e-13
										1.51327e-12	6.43868e-13
										1.51403e-12	6.44391e-13
										1.51482e-12	6.45014e-13
										1.5156e-12	6.45674e-13
										1.51639e-12	6.46335e-13
										1.5171e-12	6.46946e-13
										1.5177e-12	6.47469e-13
										1.51817e-12	6.47892e-13
										1.51854e-12	6.48228e-13
										1.51887e-12	6.48464e-13
										1.51916e-12	6.48674e-13
										1.51948e-12	6.48873e-13
										1.51981e-12	6.49096e-13
										1.52021e-12	6.49357e-13
										1.52072e-12	6.49705e-13
										1.52124e-12	6.50416e-13
										1.52183e-12	6.52725e-13
										1.52278e-12	6.5797e-13
										1.5253e-12	6.67187e-13
										1.53074e-12	6.80839e-13
										1.54021e-12	6.98001e-13
										1.55419e-12	7.15375e-13
										1.57177e-12	7.28814e-13
										1.58963e-12	7.34621e-13
										1.60356e-12	7.3036e-13
										1.60981e-12	7.15806e-13
										1.60588e-12	6.93295e-13
										1.59149e-12	6.66549e-13
										1.56887e-12	6.39666e-13
										1.54182e-12	6.16193e-13
										1.51449e-12	5.98604e-13
										1.49048e-12	5.88072e-13
										1.4724e-12	5.84673e-13
										1.46151e-12	5.87545e-13
										1.4579e-12	5.953e-13
										1.46072e-12	6.06329e-13
										1.46851e-12	6.18981e-13
										1.47961e-12	6.31896e-13
										1.49232e-12	6.44011e-13
										1.50517e-12	6.54565e-13
										1.51705e-12	6.63132e-13
										1.52721e-12	6.69626e-13
										1.53526e-12	6.74197e-13
										1.541e-12	6.77181e-13
										1.54463e-12	6.78953e-13
										1.54643e-12	6.80038e-13
										1.54678e-12	6.80849e-13
										1.54615e-12	6.81784e-13
										1.54508e-12	6.83169e-13
										1.54406e-12	6.85116e-13
										1.54364e-12	6.87725e-13
										1.54432e-12	6.91034e-13
										1.54675e-12	6.95018e-13
										1.55142e-12	6.9975e-13
										1.55887e-12	7.05345e-13
										1.5695e-12	7.11939e-13
										1.58364e-12	7.19732e-13
										1.60138e-12	7.28874e-13
										1.62254e-12	7.39428e-13
										1.64677e-12	7.51344e-13
										1.67347e-12	7.64508e-13
										1.70189e-12	7.78747e-13
										1.73118e-12	7.93798e-13
										1.7605e-12	8.09423e-13
										1.78904e-12	8.25348e-13
										1.81618e-12	8.41286e-13
										1.84144e-12	8.56911e-13
										1.86471e-12	8.71974e-13
										1.88614e-12	8.86213e-13
										1.90611e-12	8.99427e-13
										1.92521e-12	9.11517e-13
										1.94418e-12	9.22446e-13
										1.96368e-12	9.32213e-13
										1.98426e-12	9.40905e-13
										2.0064e-12	9.48724e-13
										2.03023e-12	9.5583e-13
										2.05566e-12	9.62574e-13
										2.08252e-12	9.6928e-13
										2.11042e-12	9.76274e-13
										2.13905e-12	9.83917e-13
										2.16794e-12	9.9241e-13
										2.19669e-12	1.0019e-12
										2.22501e-12	1.01236e-12
										2.25252e-12	1.02368e-12
										2.27895e-12	1.0357e-12
										2.30407e-12	1.04818e-12
										2.3277e-12	1.06082e-12
										2.34968e-12	1.07332e-12
										2.36997e-12	1.08542e-12
										2.38845e-12	1.09685e-12
										2.40524e-12	1.10733e-12
										2.4204e-12	1.11673e-12
										2.43409e-12	1.12491e-12
										2.44646e-12	1.13189e-12
										2.45775e-12	1.13771e-12
										2.46816e-12	1.14251e-12
										2.47798e-12	1.14644e-12
										2.48743e-12	1.1497e-12
										2.49666e-12	1.15245e-12
										2.50582e-12	1.1549e-12
										2.51499e-12	1.1572e-12
										2.52422e-12	1.15944e-12
										2.5334e-12	1.16166e-12
										2.5425e-12	1.16393e-12
										2.55144e-12	1.16622e-12
										2.56016e-12	1.16851e-12
										2.5686e-12	1.17081e-12
										2.57667e-12	1.17306e-12
										2.5844e-12	1.17528e-12
										2.59172e-12	1.1775e-12
										2.5987e-12	1.17974e-12
										2.60527e-12	1.18195e-12
										2.61139e-12	1.18409e-12
										2.61711e-12	1.18624e-12
										2.62242e-12	1.18834e-12
										2.6273e-12	1.19038e-12
										2.63177e-12	1.19231e-12
										2.63585e-12	1.19412e-12
										2.63961e-12	1.1958e-12
										2.64311e-12	1.19735e-12
										2.64637e-12	1.19878e-12
										2.64947e-12	1.20016e-12
										2.6525e-12	1.20154e-12
										2.6555e-12	1.20293e-12
										2.65859e-12	1.20442e-12
										2.66175e-12	1.206e-12
										2.66499e-12	1.20766e-12
										2.66828e-12	1.20939e-12
										2.67154e-12	1.21115e-12
										2.67463e-12	1.21296e-12
										2.67755e-12	1.21482e-12
										2.68026e-12	1.21672e-12
										2.68275e-12	1.21869e-12
										2.68501e-12	1.22082e-12
										2.68713e-12	1.22318e-12
										2.68919e-12	1.22601e-12
										2.69119e-12	1.22941e-12
										2.69318e-12	1.23357e-12
										2.69519e-12	1.23855e-12
										2.69721e-12	1.24435e-12
										2.69925e-12	1.25098e-12
										2.70123e-12	1.2583e-12
										2.70322e-12	1.26614e-12
										2.7051e-12	1.27432e-12
										2.70686e-12	1.28259e-12
										2.70854e-12	1.2908e-12
										2.71008e-12	1.29876e-12
										2.71159e-12	1.30636e-12
										2.71304e-12	1.31349e-12
										2.71451e-12	1.32011e-12
										2.71602e-12	1.3262e-12
										2.71751e-12	1.33172e-12
										2.71898e-12	1.33667e-12
										2.72044e-12	1.34105e-12
										2.72179e-12	1.34496e-12
										2.723e-12	1.3484e-12
										2.72407e-12	1.35147e-12
										2.72506e-12	1.35421e-12
										2.72595e-12	1.35672e-12
										2.72685e-12	1.35904e-12
										2.7278e-12	1.3613e-12
										2.72884e-12	1.36348e-12
										2.72998e-12	1.36566e-12
										2.73122e-12	1.36783e-12
										2.73257e-12	1.36999e-12
										2.73393e-12	1.3721e-12
										2.7353e-12	1.37416e-12
										2.73657e-12	1.3761e-12
										2.73774e-12	1.37784e-12
										2.73878e-12	1.37939e-12
										2.73965e-12	1.38076e-12
										2.74046e-12	1.38196e-12
										2.74119e-12	1.38305e-12
										2.74192e-12	1.38414e-12
										2.74268e-12	1.38525e-12
										2.74352e-12	1.38645e-12
										2.74444e-12	1.38772e-12
										2.74544e-12	1.38902e-12
										2.74646e-12	1.39034e-12
										2.74745e-12	1.39159e-12
										2.74841e-12	1.39274e-12
										2.74925e-12	1.39382e-12
										2.75003e-12	1.39481e-12
										2.75075e-12	1.3957e-12
										2.7515e-12	1.39654e-12
										2.75223e-12	1.3974e-12
										2.75303e-12	1.39829e-12
										2.7539e-12	1.39923e-12
										2.75482e-12	1.40028e-12
										2.75578e-12	1.40143e-12
										2.75672e-12	1.40263e-12
										2.75763e-12	1.40379e-12
										2.75848e-12	1.40488e-12
										2.75924e-12	1.40591e-12
										2.75994e-12	1.40679e-12
										2.76056e-12	1.40755e-12
										2.76119e-12	1.40821e-12
										2.76183e-12	1.40882e-12
										2.76253e-12	1.40946e-12
										2.76329e-12	1.41012e-12
										2.76412e-12	1.41084e-12
										2.76498e-12	1.41169e-12
										2.76584e-12	1.41263e-12
										2.76668e-12	1.4136e-12
										2.76748e-12	1.41456e-12
										2.76823e-12	1.41547e-12
										2.76889e-12	1.41627e-12
										2.76948e-12	1.41695e-12
										2.77001e-12	1.41753e-12
										2.77049e-12	1.41801e-12
										2.77096e-12	1.41841e-12
										2.77148e-12	1.41881e-12
										2.77205e-12	1.41927e-12
										2.77274e-12	1.41977e-12
										2.77351e-12	1.42032e-12
										2.77434e-12	1.42086e-12
										2.77513e-12	1.42138e-12
										2.77591e-12	1.42189e-12
										2.77663e-12	1.42236e-12
										2.77722e-12	1.42282e-12
										2.77774e-12	1.42322e-12
										2.77822e-12	1.42362e-12
										2.77875e-12	1.42405e-12
										2.77931e-12	1.4245e-12
										2.77996e-12	1.42501e-12
										2.7807e-12	1.42561e-12
										2.7815e-12	1.42632e-12
										2.78234e-12	1.42718e-12
										2.78317e-12	1.42822e-12
										2.78395e-12	1.42941e-12
										2.78463e-12	1.43082e-12
										2.78521e-12	1.43243e-12
										2.78567e-12	1.43427e-12
										2.78606e-12	1.43635e-12
										2.78641e-12	1.4387e-12
										2.78671e-12	1.44136e-12
										2.78702e-12	1.44429e-12
										2.78739e-12	1.44748e-12
										2.78784e-12	1.45084e-12
										2.78833e-12	1.45431e-12
										2.78888e-12	1.45778e-12
										2.78946e-12	1.4612e-12
										2.79005e-12	1.46446e-12
										2.79062e-12	1.46748e-12
										2.79118e-12	1.4702e-12
										2.79173e-12	1.47262e-12
										2.79224e-12	1.47471e-12
										2.79278e-12	1.47648e-12
										2.79336e-12	1.47798e-12
										2.79395e-12	1.47925e-12
										2.79453e-12	1.48036e-12
										2.79514e-12	1.4813e-12
										2.7957e-12	1.48214e-12
										2.79617e-12	1.48292e-12
										2.79648e-12	1.48363e-12
										2.79664e-12	1.48425e-12
										2.79674e-12	1.4848e-12
										2.79677e-12	1.48527e-12
										2.79677e-12	1.48571e-12
										2.79682e-12	1.4861e-12
										2.79693e-12	1.4865e-12
										2.79715e-12	1.4869e-12
										2.79749e-12	1.48737e-12
										2.79789e-12	1.48789e-12
										2.79842e-12	1.48843e-12
										2.79896e-12	1.48934e-12
										2.79952e-12	1.49187e-12
										2.80035e-12	1.49731e-12
										2.80268e-12	1.50675e-12
										2.80786e-12	1.52065e-12
										2.81695e-12	1.5381e-12
										2.83052e-12	1.55574e-12
										2.84773e-12	1.56938e-12
										2.86525e-12	1.57532e-12
										2.87892e-12	1.5712e-12
										2.885e-12	1.55678e-12
										2.88106e-12	1.5344e-12
										2.86676e-12	1.50781e-12
										2.84436e-12	1.48107e-12
										2.81764e-12	1.45766e-12
										2.79068e-12	1.44004e-12
										2.76706e-12	1.4294e-12
										2.74932e-12	1.4258e-12
										2.73874e-12	1.42837e-12
										2.73531e-12	1.43573e-12
										2.73818e-12	1.44629e-12
										2.74598e-12	1.45845e-12
										2.757e-12	1.47082e-12
										2.76964e-12	1.48235e-12
										2.78242e-12	1.49227e-12
										2.79424e-12	1.50012e-12
										2.80433e-12	1.50576e-12
										2.81225e-12	1.50924e-12
										2.81788e-12	1.5108e-12
										2.82134e-12	1.5108e-12
										2.82294e-12	1.50967e-12
										2.82307e-12	1.50781e-12
										2.8222e-12	1.50561e-12
										2.82073e-12	1.50341e-12
										2.81908e-12	1.50148e-12
										2.81761e-12	1.49995e-12
										2.81661e-12	1.49896e-12
										2.81632e-12	1.49861e-12
										2.81687e-12	1.49903e-12
										2.81841e-12	1.50038e-12
										2.82111e-12	1.50272e-12
										2.82497e-12	1.50632e-12
										2.83006e-12	1.51137e-12
										2.83634e-12	1.51795e-12
										2.84374e-12	1.52624e-12
										2.85209e-12	1.53614e-12
										2.86127e-12	1.54754e-12
										2.87109e-12	1.56009e-12
										2.88137e-12	1.57353e-12
										2.89195e-12	1.58744e-12
										2.90266e-12	1.60141e-12
										2.91339e-12	1.61512e-12
										2.92416e-12	1.62823e-12
										2.93509e-12	1.64056e-12
										2.9464e-12	1.65204e-12
										2.95849e-12	1.66257e-12
										2.97176e-12	1.67224e-12
										2.98655e-12	1.68115e-12
										3.00311e-12	1.68943e-12
										3.02147e-12	1.69718e-12
										3.04157e-12	1.70442e-12
										3.06304e-12	1.71121e-12
										3.08546e-12	1.71762e-12
										3.1083e-12	1.72368e-12
										3.13095e-12	1.72938e-12
										3.15291e-12	1.7349e-12
										3.17373e-12	1.7403e-12
										3.19309e-12	1.74572e-12
										3.21079e-12	1.75135e-12
										3.2268e-12	1.75733e-12
										3.24116e-12	1.76376e-12
										3.25402e-12	1.77073e-12
										3.26547e-12	1.77819e-12
										3.27574e-12	1.78607e-12
										3.28498e-12	1.79425e-12
										3.29333e-12	1.80254e-12
										3.30093e-12	1.8107e-12
										3.30787e-12	1.81854e-12
										3.3143e-12	1.82592e-12
										3.3203e-12	1.83268e-12
										3.32599e-12	1.83879e-12
										3.33147e-12	1.84427e-12
										3.33678e-12	1.84917e-12
										3.34204e-12	1.85357e-12
										3.34723e-12	1.85755e-12
										3.35234e-12	1.8612e-12
										3.35732e-12	1.86461e-12
										3.36211e-12	1.86778e-12
										3.36661e-12	1.87075e-12
										3.37081e-12	1.87354e-12
										3.37466e-12	1.87611e-12
										3.37821e-12	1.87847e-12
										3.38147e-12	1.88064e-12
										3.38448e-12	1.88262e-12
										3.38728e-12	1.88447e-12
										3.38994e-12	1.88621e-12
										3.39248e-12	1.8879e-12
										3.39504e-12	1.88958e-12
										3.39768e-12	1.89123e-12
										3.40046e-12	1.89287e-12
										3.4035e-12	1.89451e-12
										3.40678e-12	1.89604e-12
										3.41039e-12	1.89744e-12
										3.41423e-12	1.8987e-12
										3.41834e-12	1.89976e-12
										3.42262e-12	1.90062e-12
										3.42707e-12	1.90134e-12
										3.43164e-12	1.90203e-12
										3.43629e-12	1.9027e-12
										3.44096e-12	1.90344e-12
										3.44558e-12	1.90427e-12
										3.45013e-12	1.90522e-12
										3.45451e-12	1.90623e-12
										3.45866e-12	1.90725e-12
										3.46253e-12	1.90829e-12
										3.46608e-12	1.90931e-12
										3.46934e-12	1.91026e-12
										3.47232e-12	1.91118e-12
										3.47504e-12	1.91214e-12
										3.4776e-12	1.91323e-12
										3.48005e-12	1.91454e-12
										3.48237e-12	1.91621e-12
										3.48464e-12	1.91836e-12
										3.48687e-12	1.92101e-12
										3.48904e-12	1.92422e-12
										3.49117e-12	1.92782e-12
										3.49322e-12	1.93175e-12
										3.4952e-12	1.93587e-12
										3.49711e-12	1.94004e-12
										3.49896e-12	1.94415e-12
										3.50078e-12	1.94811e-12
										3.50257e-12	1.95184e-12
										3.50432e-12	1.9553e-12
										3.50603e-12	1.95847e-12
										3.50769e-12	1.96136e-12
										3.50932e-12	1.96389e-12
										3.51088e-12	1.96614e-12
										3.5124e-12	1.96811e-12
										3.51384e-12	1.96981e-12
										3.51521e-12	1.97131e-12
										3.51656e-12	1.97258e-12
										3.51782e-12	1.9737e-12
										3.5191e-12	1.9747e-12
										3.52036e-12	1.97561e-12
										3.52171e-12	1.97647e-12
										3.52318e-12	1.97733e-12
										3.52473e-12	1.9782e-12
										3.52632e-12	1.97915e-12
										3.52796e-12	1.98016e-12
										3.52954e-12	1.9812e-12
										3.531e-12	1.98223e-12
										3.53232e-12	1.98323e-12
										3.5335e-12	1.98409e-12
										3.53455e-12	1.98484e-12
										3.53546e-12	1.98551e-12
										3.53632e-12	1.98606e-12
										3.53711e-12	1.98653e-12
										3.53791e-12	1.98693e-12
										3.53877e-12	1.98739e-12
										3.53969e-12	1.98792e-12
										3.54071e-12	1.9885e-12
										3.5418e-12	1.98915e-12
										3.5429e-12	1.98983e-12
										3.54396e-12	1.99053e-12
										3.54502e-12	1.99118e-12
										3.54596e-12	1.99177e-12
										3.54684e-12	1.99233e-12
										3.54761e-12	1.99283e-12
										3.54835e-12	1.99327e-12
										3.54907e-12	1.99375e-12
										3.54982e-12	1.99428e-12
										3.55061e-12	1.99484e-12
										3.55149e-12	1.99547e-12
										3.55244e-12	1.9962e-12
										3.55343e-12	1.99695e-12
										3.55442e-12	1.99772e-12
										3.5554e-12	1.99847e-12
										3.5563e-12	1.99917e-12
										3.55717e-12	1.99978e-12
										3.55797e-12	2.00029e-12
										3.55875e-12	2.00071e-12
										3.55954e-12	2.00109e-12
										3.56035e-12	2.00137e-12
										3.5612e-12	2.00163e-12
										3.56206e-12	2.00191e-12
										3.56292e-12	2.00223e-12
										3.56375e-12	2.00264e-12
										3.56453e-12	2.0031e-12
										3.56529e-12	2.00359e-12
										3.566e-12	2.00406e-12
										3.56665e-12	2.00453e-12
										3.5672e-12	2.00497e-12
										3.56767e-12	2.00534e-12
										3.56812e-12	2.0057e-12
										3.56857e-12	2.006e-12
										3.56907e-12	2.00629e-12
										3.56961e-12	2.00657e-12
										3.57024e-12	2.00683e-12
										3.57091e-12	2.00714e-12
										3.57166e-12	2.00744e-12
										3.57241e-12	2.00778e-12
										3.57308e-12	2.00806e-12
										3.57365e-12	2.00831e-12
										3.57411e-12	2.00854e-12
										3.57447e-12	2.00872e-12
										3.57477e-12	2.00884e-12
										3.57511e-12	2.00901e-12
										3.57548e-12	2.00918e-12
										3.57593e-12	2.00944e-12
										3.5765e-12	2.00979e-12
										3.5772e-12	2.01017e-12
										3.57795e-12	2.01065e-12
										3.57876e-12	2.01116e-12
										3.57952e-12	2.01167e-12
										3.58022e-12	2.01212e-12
										3.5808e-12	2.01246e-12
										3.58129e-12	2.01273e-12
										3.58168e-12	2.01291e-12
										3.58202e-12	2.01303e-12
										3.5824e-12	2.01313e-12
										3.58285e-12	2.01324e-12
										3.58338e-12	2.01338e-12
										3.58397e-12	2.01357e-12
										3.58464e-12	2.01386e-12
										3.58532e-12	2.01423e-12
										3.58601e-12	2.01466e-12
										3.58666e-12	2.01507e-12
										3.58723e-12	2.01546e-12
										3.58778e-12	2.01579e-12
										3.58829e-12	2.01607e-12
										3.58878e-12	2.01628e-12
										3.58925e-12	2.01644e-12
										3.58977e-12	2.01656e-12
										3.59033e-12	2.01672e-12
										3.59098e-12	2.01696e-12
										3.59165e-12	2.01727e-12
										3.59233e-12	2.01765e-12
										3.59295e-12	2.01805e-12
										3.5935e-12	2.01841e-12
										3.59395e-12	2.01875e-12
										3.59429e-12	2.019e-12
										3.59456e-12	2.01915e-12
										3.59473e-12	2.01921e-12
										3.59496e-12	2.01918e-12
										3.59524e-12	2.01917e-12
										3.5956e-12	2.01915e-12
										3.59603e-12	2.0192e-12
										3.59658e-12	2.01931e-12
										3.59718e-12	2.01952e-12
										3.59779e-12	2.01982e-12
										3.59838e-12	2.02057e-12
										3.5989e-12	2.02293e-12
										3.59967e-12	2.02827e-12
										3.60195e-12	2.03757e-12
										3.6071e-12	2.05127e-12
										3.61627e-12	2.06848e-12
										3.62996e-12	2.08584e-12
										3.64732e-12	2.09922e-12
										3.66501e-12	2.10493e-12
										3.67882e-12	2.10053e-12
										3.68499e-12	2.08584e-12
										3.68107e-12	2.06315e-12
										3.66672e-12	2.03627e-12
										3.64425e-12	2.00927e-12
										3.61736e-12	1.98569e-12
										3.5902e-12	1.968e-12
										3.56636e-12	1.95735e-12
										3.5484e-12	1.95379e-12
										3.53759e-12	1.95642e-12
										3.53398e-12	1.96388e-12
										3.53678e-12	1.97451e-12
										3.5445e-12	1.98667e-12
										3.55547e-12	1.99899e-12
										3.56801e-12	2.01039e-12
										3.58072e-12	2.02015e-12
										3.59242e-12	2.02782e-12
										3.60237e-12	2.03326e-12
										3.61014e-12	2.03653e-12
										3.61562e-12	2.03793e-12
										3.61898e-12	2.03782e-12
										3.62048e-12	2.03668e-12
										3.62053e-12	2.0349e-12
										3.61958e-12	2.03289e-12
										3.61809e-12	2.03099e-12
										3.61654e-12	2.02941e-12
										3.61524e-12	2.02836e-12
										3.61459e-12	2.0279e-12
										3.61494e-12	2.0281e-12
										3.61668e-12	2.0291e-12
										3.62017e-12	2.03099e-12
										3.62571e-12	2.03398e-12
										3.63358e-12	2.03828e-12
										3.6439e-12	2.04408e-12
										3.65662e-12	2.05159e-12
										3.6715e-12	2.06095e-12
										3.68815e-12	2.07214e-12
										3.70605e-12	2.08501e-12
										3.72466e-12	2.09928e-12
										3.74343e-12	2.11465e-12
										3.76192e-12	2.13072e-12
										3.77968e-12	2.14707e-12
										3.79638e-12	2.16323e-12
										3.81182e-12	2.17892e-12
										3.8259e-12	2.19386e-12
										3.83876e-12	2.20795e-12
										3.85056e-12	2.22104e-12
										3.86166e-12	2.23317e-12
										3.87244e-12	2.24442e-12
										3.88322e-12	2.25487e-12
										3.89425e-12	2.26465e-12
										3.90573e-12	2.27388e-12
										3.91769e-12	2.28265e-12
										3.93007e-12	2.29098e-12
										3.94265e-12	2.29891e-12
										3.95512e-12	2.30638e-12
										3.96728e-12	2.3134e-12
										3.97881e-12	2.31995e-12
										3.98957e-12	2.32604e-12
										3.9995e-12	2.33168e-12
										4.00853e-12	2.33694e-12
										4.01672e-12	2.34187e-12
										4.02419e-12	2.3465e-12
										4.03102e-12	2.35089e-12
										4.03733e-12	2.35503e-12
										4.0433e-12	2.359e-12
										4.04898e-12	2.36272e-12
										4.0545e-12	2.36625e-12
										4.05986e-12	2.36953e-12
										4.0651e-12	2.37259e-12
										4.07021e-12	2.37542e-12
										4.07517e-12	2.37811e-12
										4.07998e-12	2.38072e-12
										4.08467e-12	2.38331e-12
										4.08919e-12	2.38596e-12
										4.09356e-12	2.38866e-12
										4.09772e-12	2.39141e-12
										4.10165e-12	2.39421e-12
										4.10531e-12	2.39706e-12
										4.10868e-12	2.39984e-12
										4.11177e-12	2.40258e-12
										4.11454e-12	2.4052e-12
										4.11705e-12	2.40767e-12
										4.11931e-12	2.40999e-12
										4.12138e-12	2.41216e-12
										4.12335e-12	2.41421e-12
										4.12532e-12	2.4162e-12
										4.12732e-12	2.41816e-12
										4.12939e-12	2.42015e-12
										4.13156e-12	2.42229e-12
										4.13379e-12	2.42458e-12
										4.13605e-12	2.42704e-12
										4.13834e-12	2.42972e-12
										4.14069e-12	2.43261e-12
										4.14316e-12	2.43575e-12
										4.14577e-12	2.43914e-12
										4.14866e-12	2.44286e-12
										4.15186e-12	2.44703e-12
										4.15551e-12	2.45179e-12
										4.15961e-12	2.45727e-12
										4.16418e-12	2.46354e-12
										4.1692e-12	2.47069e-12
										4.17453e-12	2.47867e-12
										4.18006e-12	2.48742e-12
										4.18572e-12	2.4967e-12
										4.1913e-12	2.50633e-12
										4.19672e-12	2.51606e-12
										4.20185e-12	2.52564e-12
										4.20666e-12	2.53484e-12
										4.21109e-12	2.54352e-12
										4.2152e-12	2.55159e-12
										4.21907e-12	2.55899e-12
										4.22273e-12	2.56569e-12
										4.2262e-12	2.57167e-12
										4.22951e-12	2.57704e-12
										4.23271e-12	2.58183e-12
										4.23577e-12	2.58605e-12
										4.23869e-12	2.58976e-12
										4.24147e-12	2.59301e-12
										4.24414e-12	2.59585e-12
										4.24668e-12	2.59831e-12
										4.24906e-12	2.60045e-12
										4.25137e-12	2.6023e-12
										4.25363e-12	2.604e-12
										4.25583e-12	2.60558e-12
										4.25799e-12	2.60708e-12
										4.2601e-12	2.60857e-12
										4.26209e-12	2.61006e-12
										4.26399e-12	2.61159e-12
										4.2657e-12	2.61311e-12
										4.26726e-12	2.61463e-12
										4.26865e-12	2.61614e-12
										4.26989e-12	2.61764e-12
										4.27098e-12	2.61906e-12
										4.27194e-12	2.62041e-12
										4.27283e-12	2.62173e-12
										4.27369e-12	2.62302e-12
										4.27452e-12	2.62428e-12
										4.27543e-12	2.62547e-12
										4.27647e-12	2.62663e-12
										4.27761e-12	2.62776e-12
										4.27895e-12	2.62883e-12
										4.28048e-12	2.62988e-12
										4.28222e-12	2.6309e-12
										4.28419e-12	2.63191e-12
										4.28639e-12	2.63288e-12
										4.28881e-12	2.63388e-12
										4.29144e-12	2.63495e-12
										4.29422e-12	2.63616e-12
										4.2971e-12	2.63755e-12
										4.30007e-12	2.6392e-12
										4.30302e-12	2.64109e-12
										4.30589e-12	2.64327e-12
										4.30862e-12	2.6456e-12
										4.31114e-12	2.64807e-12
										4.31344e-12	2.65056e-12
										4.31551e-12	2.65299e-12
										4.31739e-12	2.65528e-12
										4.3192e-12	2.65746e-12
										4.32096e-12	2.65952e-12
										4.3228e-12	2.66149e-12
										4.32477e-12	2.66339e-12
										4.32688e-12	2.66525e-12
										4.32918e-12	2.66705e-12
										4.33163e-12	2.66878e-12
										4.33426e-12	2.67043e-12
										4.33696e-12	2.67195e-12
										4.33968e-12	2.67339e-12
										4.3424e-12	2.67467e-12
										4.34505e-12	2.67588e-12
										4.34761e-12	2.67699e-12
										4.35012e-12	2.67805e-12
										4.35255e-12	2.67905e-12
										4.35489e-12	2.68008e-12
										4.35712e-12	2.68113e-12
										4.35924e-12	2.68219e-12
										4.36126e-12	2.68327e-12
										4.36314e-12	2.68438e-12
										4.36487e-12	2.68552e-12
										4.36642e-12	2.68671e-12
										4.36777e-12	2.68788e-12
										4.36891e-12	2.68902e-12
										4.36987e-12	2.69009e-12
										4.37072e-12	2.69107e-12
										4.37152e-12	2.69192e-12
										4.37232e-12	2.6927e-12
										4.37316e-12	2.69338e-12
										4.37409e-12	2.69404e-12
										4.37509e-12	2.6947e-12
										4.37613e-12	2.69542e-12
										4.37723e-12	2.69617e-12
										4.37827e-12	2.69697e-12
										4.37925e-12	2.69772e-12
										4.38015e-12	2.69842e-12
										4.38093e-12	2.699e-12
										4.3816e-12	2.69953e-12
										4.38212e-12	2.7e-12
										4.38257e-12	2.70051e-12
										4.38303e-12	2.7012e-12
										4.3835e-12	2.70214e-12
										4.38411e-12	2.70343e-12
										4.38485e-12	2.70511e-12
										4.38572e-12	2.70722e-12
										4.38667e-12	2.70962e-12
										4.38762e-12	2.71229e-12
										4.38848e-12	2.71515e-12
										4.38922e-12	2.71803e-12
										4.38981e-12	2.72086e-12
										4.39025e-12	2.72354e-12
										4.39061e-12	2.72606e-12
										4.39094e-12	2.72841e-12
										4.39126e-12	2.73054e-12
										4.39161e-12	2.73244e-12
										4.39206e-12	2.73411e-12
										4.39257e-12	2.73556e-12
										4.39312e-12	2.73681e-12
										4.39368e-12	2.73787e-12
										4.39422e-12	2.73874e-12
										4.39471e-12	2.7395e-12
										4.39515e-12	2.74014e-12
										4.39555e-12	2.74065e-12
										4.3959e-12	2.7411e-12
										4.39628e-12	2.74154e-12
										4.39668e-12	2.74202e-12
										4.39713e-12	2.74253e-12
										4.3976e-12	2.74311e-12
										4.39812e-12	2.74377e-12
										4.39867e-12	2.7445e-12
										4.39922e-12	2.74528e-12
										4.39973e-12	2.74602e-12
										4.40018e-12	2.74674e-12
										4.40053e-12	2.74736e-12
										4.4008e-12	2.74789e-12
										4.40097e-12	2.7483e-12
										4.40115e-12	2.74862e-12
										4.40135e-12	2.74891e-12
										4.40161e-12	2.74916e-12
										4.40194e-12	2.74942e-12
										4.4024e-12	2.7497e-12
										4.40298e-12	2.75004e-12
										4.40369e-12	2.75047e-12
										4.4044e-12	2.75132e-12
										4.4051e-12	2.75376e-12
										4.40601e-12	2.75915e-12
										4.40837e-12	2.76853e-12
										4.41355e-12	2.78236e-12
										4.42265e-12	2.79971e-12
										4.43624e-12	2.81724e-12
										4.45347e-12	2.83079e-12
										4.47099e-12	2.83669e-12
										4.48465e-12	2.83251e-12
										4.4907e-12	2.81801e-12
										4.48669e-12	2.79552e-12
										4.47235e-12	2.7688e-12
										4.44991e-12	2.74191e-12
										4.42315e-12	2.71842e-12
										4.39613e-12	2.70076e-12
										4.37245e-12	2.6901e-12
										4.35458e-12	2.6865e-12
										4.3438e-12	2.6891e-12
										4.3402e-12	2.69648e-12
										4.34292e-12	2.707e-12
										4.35058e-12	2.71905e-12
										4.36149e-12	2.73128e-12
										4.37398e-12	2.74269e-12
										4.38664e-12	2.75247e-12
										4.39834e-12	2.76025e-12
										4.40834e-12	2.76582e-12
										4.41621e-12	2.76931e-12
										4.42181e-12	2.77089e-12
										4.42524e-12	2.77091e-12
										4.42681e-12	2.76981e-12
										4.42694e-12	2.768e-12
										4.42602e-12	2.76589e-12
										4.42446e-12	2.76381e-12
										4.42262e-12	2.76214e-12
										4.42081e-12	2.76111e-12
										4.41923e-12	2.7609e-12
										4.418e-12	2.76166e-12
										4.41726e-12	2.76344e-12
										4.41712e-12	2.76635e-12
										4.4177e-12	2.77029e-12
										4.41918e-12	2.77518e-12
										4.42168e-12	2.7809e-12
										4.42544e-12	2.78723e-12
										4.4305e-12	2.79403e-12
										4.43683e-12	2.80116e-12
										4.44438e-12	2.8084e-12
										4.45293e-12	2.81569e-12
										4.46235e-12	2.82291e-12
										4.47231e-12	2.82996e-12
										4.48259e-12	2.83673e-12
										4.49291e-12	2.84319e-12
										4.50308e-12	2.84926e-12
										4.51286e-12	2.85488e-12
										4.5221e-12	2.86005e-12
										4.53067e-12	2.86479e-12
										4.53855e-12	2.86909e-12
										4.54567e-12	2.87299e-12
										4.5521e-12	2.8765e-12
										4.55785e-12	2.87966e-12
										4.56302e-12	2.88257e-12
										4.56763e-12	2.88525e-12
										4.57178e-12	2.88775e-12
										4.57551e-12	2.89009e-12
										4.57894e-12	2.89229e-12
										4.5821e-12	2.89444e-12
										4.5851e-12	2.89651e-12
										4.58797e-12	2.8986e-12
										4.5908e-12	2.90073e-12
										4.59364e-12	2.90295e-12
										4.5965e-12	2.90535e-12
										4.59939e-12	2.90795e-12
										4.60238e-12	2.91082e-12
										4.60545e-12	2.91391e-12
										4.60858e-12	2.91718e-12
										4.61169e-12	2.92054e-12
										4.61475e-12	2.92389e-12
										4.61772e-12	2.92717e-12
										4.62069e-12	2.93028e-12
										4.62364e-12	2.93315e-12
										4.62669e-12	2.93578e-12
										4.62991e-12	2.93811e-12
										4.63338e-12	2.94022e-12
										4.6371e-12	2.94213e-12
										4.64107e-12	2.94391e-12
										4.64524e-12	2.94561e-12
										4.6495e-12	2.94727e-12
										4.65375e-12	2.94884e-12
										4.65784e-12	2.95042e-12
										4.6617e-12	2.95196e-12
										4.66521e-12	2.95349e-12
										4.66838e-12	2.95493e-12
										4.67116e-12	2.95629e-12
										4.67362e-12	2.95757e-12
										4.67586e-12	2.95881e-12
										4.67796e-12	2.96004e-12
										4.68003e-12	2.96128e-12
										4.68211e-12	2.96259e-12
										4.68421e-12	2.96399e-12
										4.68631e-12	2.96549e-12
										4.68835e-12	2.96697e-12
										4.69024e-12	2.96842e-12
										4.69195e-12	2.96973e-12
										4.6934e-12	2.97093e-12
										4.69467e-12	2.97194e-12
										4.69573e-12	2.97285e-12
										4.69665e-12	2.9737e-12
										4.69754e-12	2.97452e-12
										4.6984e-12	2.97536e-12
										4.69928e-12	2.97625e-12
										4.70022e-12	2.9772e-12
										4.70125e-12	2.97823e-12
										4.70232e-12	2.97927e-12
										4.70338e-12	2.98033e-12
										4.70444e-12	2.98136e-12
										4.70546e-12	2.98223e-12
										4.70643e-12	2.98299e-12
										4.70735e-12	2.98365e-12
										4.70821e-12	2.9842e-12
										4.70905e-12	2.98475e-12
										4.70991e-12	2.98534e-12
										4.71077e-12	2.98599e-12
										4.71168e-12	2.98673e-12
										4.71267e-12	2.98753e-12
										4.71369e-12	2.98837e-12
										4.7148e-12	2.98927e-12
										4.71605e-12	2.99012e-12
										4.71751e-12	2.99087e-12
										4.71925e-12	2.99145e-12
										4.72135e-12	2.99188e-12
										4.72389e-12	2.99214e-12
										4.72696e-12	2.99232e-12
										4.73058e-12	2.99248e-12
										4.7348e-12	2.99271e-12
										4.73957e-12	2.99309e-12
										4.74485e-12	2.99372e-12
										4.75053e-12	2.99463e-12
										4.75652e-12	2.99585e-12
										4.76268e-12	2.99742e-12
										4.76888e-12	2.99933e-12
										4.77494e-12	3.00163e-12
										4.78077e-12	3.00431e-12
										4.78625e-12	3.00738e-12
										4.79134e-12	3.01079e-12
										4.79595e-12	3.01448e-12
										4.80006e-12	3.01834e-12
										4.80371e-12	3.02226e-12
										4.80694e-12	3.02615e-12
										4.80978e-12	3.02989e-12
										4.81223e-12	3.03336e-12
										4.81436e-12	3.0365e-12
										4.8161e-12	3.03925e-12
										4.81755e-12	3.04161e-12
										4.8187e-12	3.04358e-12
										4.81956e-12	3.04523e-12
										4.82028e-12	3.04654e-12
										4.82092e-12	3.04759e-12
										4.82162e-12	3.0485e-12
										4.82246e-12	3.04928e-12
										4.82357e-12	3.05004e-12
										4.82497e-12	3.05082e-12
										4.82668e-12	3.0516e-12
										4.82872e-12	3.05246e-12
										4.83098e-12	3.05336e-12
										4.83346e-12	3.05422e-12
										4.83603e-12	3.05498e-12
										4.83863e-12	3.05564e-12
										4.84113e-12	3.05619e-12
										4.84352e-12	3.05666e-12
										4.84582e-12	3.05712e-12
										4.84797e-12	3.05761e-12
										4.84994e-12	3.05817e-12
										4.85174e-12	3.0588e-12
										4.85337e-12	3.05953e-12
										4.85481e-12	3.06029e-12
										4.85605e-12	3.06106e-12
										4.8571e-12	3.0618e-12
										4.85799e-12	3.06243e-12
										4.8587e-12	3.06299e-12
										4.85933e-12	3.06343e-12
										4.85991e-12	3.06378e-12
										4.86045e-12	3.06409e-12
										4.861e-12	3.06441e-12
										4.86159e-12	3.0648e-12
										4.86222e-12	3.06523e-12
										4.86291e-12	3.06577e-12
										4.86365e-12	3.06634e-12
										4.86441e-12	3.06694e-12
										4.8652e-12	3.06751e-12
										4.86599e-12	3.06805e-12
										4.86679e-12	3.06847e-12
										4.86756e-12	3.06881e-12
										4.86828e-12	3.06907e-12
										4.86897e-12	3.06932e-12
										4.8696e-12	3.06959e-12
										4.8702e-12	3.06995e-12
										4.87084e-12	3.07037e-12
										4.8715e-12	3.07085e-12
										4.87218e-12	3.07138e-12
										4.87291e-12	3.07192e-12
										4.87361e-12	3.07245e-12
										4.87429e-12	3.07294e-12
										4.87493e-12	3.07336e-12
										4.8755e-12	3.07372e-12
										4.876e-12	3.07401e-12
										4.87641e-12	3.07418e-12
										4.87679e-12	3.07434e-12
										4.87717e-12	3.07453e-12
										4.87755e-12	3.0748e-12
										4.87801e-12	3.07524e-12
										4.87853e-12	3.0759e-12
										4.87911e-12	3.07685e-12
										4.87972e-12	3.07812e-12
										4.88031e-12	3.07965e-12
										4.88084e-12	3.08145e-12
										4.88129e-12	3.08339e-12
										4.88164e-12	3.08542e-12
										4.88186e-12	3.08738e-12
										4.882e-12	3.08924e-12
										4.88208e-12	3.09095e-12
										4.88217e-12	3.09248e-12
										4.88226e-12	3.09386e-12
										4.88245e-12	3.09509e-12
										4.88275e-12	3.0962e-12
										4.88314e-12	3.09723e-12
										4.88359e-12	3.09815e-12
										4.88407e-12	3.09898e-12
										4.88454e-12	3.09971e-12
										4.885e-12	3.10028e-12
										4.88539e-12	3.10068e-12
										4.88571e-12	3.1009e-12
										4.88601e-12	3.10102e-12
										4.8863e-12	3.10112e-12
										4.88657e-12	3.10122e-12
										4.88684e-12	3.10142e-12
										4.88714e-12	3.10176e-12
										4.88752e-12	3.10225e-12
										4.88798e-12	3.10286e-12
										4.8885e-12	3.10355e-12
										4.88902e-12	3.1042e-12
										4.88951e-12	3.10475e-12
										4.88997e-12	3.10517e-12
										4.89034e-12	3.10546e-12
										4.89067e-12	3.10564e-12
										4.89094e-12	3.10575e-12
										4.89119e-12	3.10586e-12
										4.89145e-12	3.106e-12
										4.89175e-12	3.10622e-12
										4.89211e-12	3.10656e-12
										4.8925e-12	3.10702e-12
										4.8929e-12	3.10785e-12
										4.8933e-12	3.11028e-12
										4.89407e-12	3.11562e-12
										4.89637e-12	3.12491e-12
										4.9016e-12	3.13862e-12
										4.91078e-12	3.15585e-12
										4.92445e-12	3.17329e-12
										4.94163e-12	3.18683e-12
										4.95911e-12	3.19276e-12
										4.9727e-12	3.1887e-12
										4.97865e-12	3.17439e-12
										4.97456e-12	3.15225e-12
										4.96011e-12	3.12602e-12
										4.9376e-12	3.09993e-12
										4.91076e-12	3.07754e-12
										4.88367e-12	3.06146e-12
										4.85995e-12	3.05293e-12
										4.84207e-12	3.05209e-12
										4.83134e-12	3.05807e-12
										4.82782e-12	3.06949e-12
										4.83059e-12	3.0846e-12
										4.8383e-12	3.10173e-12
										4.84924e-12	3.11931e-12
										4.86176e-12	3.13616e-12
										4.87443e-12	3.15135e-12
										4.88616e-12	3.16429e-12
										4.89614e-12	3.17472e-12
										4.90397e-12	3.18256e-12
										4.90952e-12	3.18803e-12
										4.91291e-12	3.19142e-12
										4.91439e-12	3.19314e-12
										4.91435e-12	3.19365e-12
										4.91328e-12	3.19339e-12
										4.91159e-12	3.19269e-12
										4.90976e-12	3.19192e-12
										4.90819e-12	3.19133e-12
										4.90726e-12	3.19114e-12
										4.90734e-12	3.19147e-12
										4.90881e-12	3.19235e-12
										4.91203e-12	3.19386e-12
										4.91737e-12	3.19602e-12
										4.92513e-12	3.19888e-12
										4.93551e-12	3.20249e-12
										4.94854e-12	3.20689e-12
										4.96415e-12	3.21216e-12
										4.98207e-12	3.21826e-12
										5.00196e-12	3.22517e-12
										5.02333e-12	3.23274e-12
										5.04567e-12	3.24082e-12
										5.06844e-12	3.24912e-12
										5.09112e-12	3.2574e-12
										5.11321e-12	3.26537e-12
										5.1344e-12	3.27284e-12
										5.15438e-12	3.27966e-12
										5.17303e-12	3.28572e-12
										5.19029e-12	3.291e-12
										5.20619e-12	3.29558e-12
										5.2208e-12	3.29955e-12
										5.23419e-12	3.30302e-12
										5.24653e-12	3.30616e-12
										5.25795e-12	3.30908e-12
										5.26862e-12	3.31192e-12
										5.27866e-12	3.31477e-12
										5.2882e-12	3.31762e-12
										5.29738e-12	3.32053e-12
										5.30631e-12	3.32345e-12
										5.31508e-12	3.32639e-12
										5.32376e-12	3.32934e-12
										5.33231e-12	3.3323e-12
										5.34073e-12	3.33532e-12
										5.34898e-12	3.33844e-12
										5.35701e-12	3.34178e-12
										5.3647e-12	3.34548e-12
										5.37196e-12	3.34963e-12
										5.37868e-12	3.35439e-12
										5.38479e-12	3.35982e-12
										5.39021e-12	3.366e-12
										5.39493e-12	3.3729e-12
										5.399e-12	3.38048e-12
										5.40251e-12	3.38867e-12
										5.40559e-12	3.39737e-12
										5.40843e-12	3.40654e-12
										5.41121e-12	3.41606e-12
										5.41421e-12	3.4258e-12
										5.41755e-12	3.43563e-12
										5.42139e-12	3.4454e-12
										5.42578e-12	3.45489e-12
										5.43083e-12	3.46398e-12
										5.43647e-12	3.47247e-12
										5.44267e-12	3.48023e-12
										5.44938e-12	3.48717e-12
										5.45653e-12	3.49327e-12
										5.46405e-12	3.49855e-12
										5.47186e-12	3.50305e-12
										5.47992e-12	3.50682e-12
										5.48813e-12	3.50996e-12
										5.49634e-12	3.51265e-12
										5.50451e-12	3.51493e-12
										5.51247e-12	3.51693e-12
										5.5201e-12	3.51875e-12
										5.52727e-12	3.52047e-12
										5.53382e-12	3.52212e-12
										5.53972e-12	3.52369e-12
										5.54489e-12	3.52529e-12
										5.54936e-12	3.52688e-12
										5.55313e-12	3.52846e-12
										5.55635e-12	3.53002e-12
										5.55915e-12	3.53159e-12
										5.56166e-12	3.53317e-12
										5.56398e-12	3.53476e-12
										5.56619e-12	3.53637e-12
										5.56832e-12	3.53801e-12
										5.57039e-12	3.53959e-12
										5.57239e-12	3.54111e-12
										5.57431e-12	3.54254e-12
										5.57607e-12	3.54386e-12
										5.57771e-12	3.54506e-12
										5.57919e-12	3.54616e-12
										5.58058e-12	3.5472e-12
										5.58194e-12	3.54823e-12
										5.5833e-12	3.54922e-12
										5.58472e-12	3.55017e-12
										5.58618e-12	3.55114e-12
										5.5877e-12	3.55209e-12
										5.58925e-12	3.55303e-12
										5.59075e-12	3.55393e-12
										5.5922e-12	3.5548e-12
										5.59349e-12	3.55563e-12
										5.59468e-12	3.55639e-12
										5.59575e-12	3.55716e-12
										5.59671e-12	3.55794e-12
										5.59766e-12	3.55883e-12
										5.59865e-12	3.5598e-12
										5.59969e-12	3.56093e-12
										5.60079e-12	3.56221e-12
										5.60194e-12	3.56358e-12
										5.6031e-12	3.56506e-12
										5.60426e-12	3.56656e-12
										5.60539e-12	3.56803e-12
										5.60644e-12	3.56941e-12
										5.60736e-12	3.57069e-12
										5.6082e-12	3.57184e-12
										5.60895e-12	3.57289e-12
										5.60963e-12	3.57389e-12
										5.61032e-12	3.57485e-12
										5.61107e-12	3.57582e-12
										5.61192e-12	3.57685e-12
										5.61285e-12	3.57795e-12
										5.61389e-12	3.5791e-12
										5.61503e-12	3.58025e-12
										5.61628e-12	3.58141e-12
										5.6177e-12	3.58249e-12
										5.61936e-12	3.58353e-12
										5.6213e-12	3.58444e-12
										5.62359e-12	3.58525e-12
										5.62627e-12	3.586e-12
										5.62936e-12	3.58677e-12
										5.63283e-12	3.5877e-12
										5.63662e-12	3.5889e-12
										5.64061e-12	3.59043e-12
										5.6447e-12	3.59236e-12
										5.64869e-12	3.59469e-12
										5.65245e-12	3.59739e-12
										5.65593e-12	3.60041e-12
										5.65903e-12	3.6036e-12
										5.66183e-12	3.60679e-12
										5.66436e-12	3.6099e-12
										5.66681e-12	3.61281e-12
										5.66932e-12	3.61543e-12
										5.67205e-12	3.61779e-12
										5.6752e-12	3.61986e-12
										5.67883e-12	3.62171e-12
										5.68299e-12	3.62335e-12
										5.68766e-12	3.62483e-12
										5.69275e-12	3.62615e-12
										5.69814e-12	3.62738e-12
										5.70364e-12	3.62845e-12
										5.70913e-12	3.62945e-12
										5.71445e-12	3.63032e-12
										5.7195e-12	3.63108e-12
										5.72419e-12	3.63178e-12
										5.72848e-12	3.63241e-12
										5.7324e-12	3.63305e-12
										5.73596e-12	3.63373e-12
										5.73916e-12	3.63445e-12
										5.74204e-12	3.63524e-12
										5.74459e-12	3.6361e-12
										5.7469e-12	3.63699e-12
										5.74893e-12	3.63789e-12
										5.75076e-12	3.63877e-12
										5.75239e-12	3.63961e-12
										5.75379e-12	3.64041e-12
										5.75502e-12	3.64114e-12
										5.75608e-12	3.64184e-12
										5.75704e-12	3.6425e-12
										5.75797e-12	3.64319e-12
										5.75892e-12	3.64385e-12
										5.75989e-12	3.64451e-12
										5.76092e-12	3.64524e-12
										5.762e-12	3.64595e-12
										5.76307e-12	3.64666e-12
										5.7641e-12	3.64735e-12
										5.76505e-12	3.64798e-12
										5.76593e-12	3.64852e-12
										5.7667e-12	3.64898e-12
										5.76742e-12	3.64938e-12
										5.76808e-12	3.64975e-12
										5.76872e-12	3.65019e-12
										5.76933e-12	3.65066e-12
										5.76995e-12	3.65122e-12
										5.77059e-12	3.65182e-12
										5.77128e-12	3.65249e-12
										5.77202e-12	3.65318e-12
										5.77279e-12	3.65386e-12
										5.77354e-12	3.65449e-12
										5.77424e-12	3.65504e-12
										5.7749e-12	3.65548e-12
										5.77545e-12	3.65586e-12
										5.77592e-12	3.65621e-12
										5.77636e-12	3.65654e-12
										5.77682e-12	3.65688e-12
										5.77734e-12	3.65727e-12
										5.7779e-12	3.65777e-12
										5.77856e-12	3.65837e-12
										5.77927e-12	3.65912e-12
										5.77996e-12	3.65995e-12
										5.78064e-12	3.66085e-12
										5.78122e-12	3.66181e-12
										5.78174e-12	3.66282e-12
										5.78216e-12	3.66386e-12
										5.78251e-12	3.66489e-12
										5.78285e-12	3.66593e-12
										5.78325e-12	3.66699e-12
										5.78372e-12	3.66807e-12
										5.78424e-12	3.66918e-12
										5.78486e-12	3.67032e-12
										5.7855e-12	3.67147e-12
										5.78617e-12	3.67263e-12
										5.78681e-12	3.67372e-12
										5.78737e-12	3.67477e-12
										5.78788e-12	3.67572e-12
										5.78833e-12	3.67654e-12
										5.78873e-12	3.6772e-12
										5.78909e-12	3.67774e-12
										5.78952e-12	3.67819e-12
										5.79e-12	3.67864e-12
										5.79052e-12	3.67907e-12
										5.79106e-12	3.67952e-12
										5.79163e-12	3.68001e-12
										5.79219e-12	3.68054e-12
										5.79274e-12	3.6814e-12
										5.79322e-12	3.68384e-12
										5.79398e-12	3.68917e-12
										5.79624e-12	3.69844e-12
										5.80136e-12	3.71215e-12
										5.81044e-12	3.72939e-12
										5.82401e-12	3.74675e-12
										5.84121e-12	3.7602e-12
										5.85871e-12	3.76603e-12
										5.87235e-12	3.76183e-12
										5.87841e-12	3.74738e-12
										5.87442e-12	3.72503e-12
										5.86005e-12	3.69851e-12
										5.83755e-12	3.67184e-12
										5.81068e-12	3.64857e-12
										5.78357e-12	3.63108e-12
										5.75981e-12	3.62063e-12
										5.74191e-12	3.61717e-12
										5.73114e-12	3.61987e-12
										5.72753e-12	3.62734e-12
										5.73025e-12	3.63794e-12
										5.73789e-12	3.6501e-12
										5.7488e-12	3.66246e-12
										5.76129e-12	3.67393e-12
										5.77397e-12	3.68385e-12
										5.78561e-12	3.69183e-12
										5.79555e-12	3.69788e-12
										5.80338e-12	3.70215e-12
										5.80897e-12	3.70493e-12
										5.81246e-12	3.70654e-12
										5.81409e-12	3.70739e-12
										5.81424e-12	3.70787e-12
										5.81331e-12	3.70835e-12
										5.81176e-12	3.70912e-12
										5.81001e-12	3.71052e-12
										5.80835e-12	3.71283e-12
										5.80716e-12	3.71632e-12
										5.80667e-12	3.72119e-12
										5.80716e-12	3.72744e-12
										5.80876e-12	3.73503e-12
										5.81173e-12	3.74387e-12
										5.81621e-12	3.75373e-12
										5.82242e-12	3.76429e-12
										5.83046e-12	3.77525e-12
										5.84045e-12	3.78626e-12
										5.85242e-12	3.79704e-12
										5.86631e-12	3.80728e-12
										5.88196e-12	3.8168e-12
										5.89913e-12	3.82542e-12
										5.91748e-12	3.83307e-12
										5.9367e-12	3.83963e-12
										5.95645e-12	3.84515e-12
										5.97635e-12	3.8497e-12
										5.99598e-12	3.85335e-12
										6.01497e-12	3.85638e-12
										6.03303e-12	3.85903e-12
										6.04992e-12	3.86166e-12
										6.06545e-12	3.86458e-12
										6.07957e-12	3.86811e-12
										6.09233e-12	3.87249e-12
										6.10385e-12	3.87785e-12
										6.11428e-12	3.88428e-12
										6.12377e-12	3.89169e-12
										6.13256e-12	3.89996e-12
										6.14085e-12	3.90882e-12
										6.1488e-12	3.91807e-12
										6.15655e-12	3.92737e-12
										6.16415e-12	3.9365e-12
										6.17166e-12	3.94527e-12
										6.17918e-12	3.95349e-12
										6.18673e-12	3.96105e-12
										6.19423e-12	3.96791e-12
										6.20168e-12	3.97402e-12
										6.20898e-12	3.97949e-12
										6.21605e-12	3.98436e-12
										6.22276e-12	3.98869e-12
										6.22903e-12	3.99254e-12
										6.23481e-12	3.99593e-12
										6.24005e-12	3.99899e-12
										6.24479e-12	4.00174e-12
										6.24911e-12	4.00421e-12
										6.2531e-12	4.00648e-12
										6.25689e-12	4.00858e-12
										6.26056e-12	4.01056e-12
										6.26419e-12	4.01246e-12
										6.26782e-12	4.01431e-12
										6.27148e-12	4.01611e-12
										6.27517e-12	4.01783e-12
										6.27887e-12	4.01947e-12
										6.28261e-12	4.02098e-12
										6.28637e-12	4.02236e-12
										6.2902e-12	4.02361e-12
										6.29414e-12	4.02472e-12
										6.29832e-12	4.02583e-12
										6.30275e-12	4.027e-12
										6.30744e-12	4.0284e-12
										6.31236e-12	4.03017e-12
										6.31751e-12	4.03242e-12
										6.32273e-12	4.03527e-12
										6.32795e-12	4.0388e-12
										6.33304e-12	4.04294e-12
										6.3379e-12	4.04765e-12
										6.34241e-12	4.05279e-12
										6.34653e-12	4.05816e-12
										6.35029e-12	4.06365e-12
										6.35366e-12	4.06912e-12
										6.35668e-12	4.07447e-12
										6.35944e-12	4.07969e-12
										6.36204e-12	4.08469e-12
										6.36456e-12	4.08943e-12
										6.36713e-12	4.09389e-12
										6.36984e-12	4.09804e-12
										6.37274e-12	4.10182e-12
										6.37581e-12	4.1052e-12
										6.37902e-12	4.10819e-12
										6.38227e-12	4.11073e-12
										6.38553e-12	4.11292e-12
										6.38873e-12	4.11475e-12
										6.39184e-12	4.11624e-12
										6.39487e-12	4.11749e-12
										6.39782e-12	4.11853e-12
										6.4007e-12	4.11948e-12
										6.40354e-12	4.12042e-12
										6.40626e-12	4.12137e-12
										6.40886e-12	4.12238e-12
										6.41129e-12	4.12339e-12
										6.41356e-12	4.12438e-12
										6.41566e-12	4.12537e-12
										6.41759e-12	4.12632e-12
										6.41949e-12	4.12723e-12
										6.42146e-12	4.12811e-12
										6.42372e-12	4.12896e-12
										6.42649e-12	4.12983e-12
										6.42995e-12	4.13072e-12
										6.43421e-12	4.13164e-12
										6.43937e-12	4.13259e-12
										6.44535e-12	4.13359e-12
										6.45207e-12	4.13459e-12
										6.45933e-12	4.13553e-12
										6.46683e-12	4.13647e-12
										6.47439e-12	4.13732e-12
										6.48171e-12	4.13804e-12
										6.4886e-12	4.13868e-12
										6.49488e-12	4.13922e-12
										6.50051e-12	4.13972e-12
										6.50547e-12	4.14023e-12
										6.50974e-12	4.14081e-12
										6.5134e-12	4.14143e-12
										6.51648e-12	4.14214e-12
										6.51908e-12	4.1429e-12
										6.52124e-12	4.14367e-12
										6.52308e-12	4.14441e-12
										6.52459e-12	4.1451e-12
										6.52587e-12	4.14566e-12
										6.52701e-12	4.14617e-12
										6.52807e-12	4.14662e-12
										6.52918e-12	4.1471e-12
										6.53034e-12	4.14767e-12
										6.53165e-12	4.1484e-12
										6.53316e-12	4.1493e-12
										6.53487e-12	4.15037e-12
										6.53679e-12	4.15164e-12
										6.53894e-12	4.1531e-12
										6.54129e-12	4.15461e-12
										6.54385e-12	4.15617e-12
										6.54658e-12	4.15764e-12
										6.54945e-12	4.15897e-12
										6.55247e-12	4.16014e-12
										6.55563e-12	4.16107e-12
										6.55885e-12	4.16186e-12
										6.56221e-12	4.16255e-12
										6.56553e-12	4.16321e-12
										6.56884e-12	4.16388e-12
										6.57201e-12	4.16458e-12
										6.57503e-12	4.16529e-12
										6.57783e-12	4.16604e-12
										6.58035e-12	4.16672e-12
										6.58261e-12	4.16736e-12
										6.58461e-12	4.16792e-12
										6.58634e-12	4.16845e-12
										6.58789e-12	4.16895e-12
										6.58927e-12	4.16944e-12
										6.59057e-12	4.17e-12
										6.59181e-12	4.17062e-12
										6.59299e-12	4.17137e-12
										6.59415e-12	4.17233e-12
										6.59531e-12	4.17356e-12
										6.59645e-12	4.17505e-12
										6.59749e-12	4.17672e-12
										6.59848e-12	4.17853e-12
										6.59937e-12	4.18045e-12
										6.60013e-12	4.18241e-12
										6.60079e-12	4.18432e-12
										6.60133e-12	4.18616e-12
										6.6019e-12	4.18792e-12
										6.60248e-12	4.18959e-12
										6.60317e-12	4.19119e-12
										6.60395e-12	4.19273e-12
										6.60485e-12	4.19423e-12
										6.60587e-12	4.19568e-12
										6.60692e-12	4.19703e-12
										6.60797e-12	4.19829e-12
										6.60893e-12	4.1994e-12
										6.60974e-12	4.20036e-12
										6.61045e-12	4.20119e-12
										6.61101e-12	4.20192e-12
										6.61148e-12	4.20254e-12
										6.61196e-12	4.20311e-12
										6.61239e-12	4.20371e-12
										6.61288e-12	4.20435e-12
										6.61341e-12	4.20502e-12
										6.61397e-12	4.20578e-12
										6.61455e-12	4.20655e-12
										6.6151e-12	4.2073e-12
										6.61563e-12	4.20801e-12
										6.61613e-12	4.20865e-12
										6.61656e-12	4.2092e-12
										6.61703e-12	4.20966e-12
										6.61752e-12	4.21005e-12
										6.61808e-12	4.21044e-12
										6.61874e-12	4.21089e-12
										6.61943e-12	4.21139e-12
										6.6202e-12	4.21197e-12
										6.62104e-12	4.21261e-12
										6.62187e-12	4.21333e-12
										6.62266e-12	4.21405e-12
										6.62339e-12	4.21474e-12
										6.62399e-12	4.21536e-12
										6.62448e-12	4.21588e-12
										6.62488e-12	4.21633e-12
										6.62516e-12	4.21672e-12
										6.62544e-12	4.21708e-12
										6.62572e-12	4.21748e-12
										6.62608e-12	4.21785e-12
										6.62651e-12	4.21827e-12
										6.62705e-12	4.21871e-12
										6.62768e-12	4.2192e-12
										6.62833e-12	4.21974e-12
										6.62899e-12	4.22034e-12
										6.62961e-12	4.22089e-12
										6.63014e-12	4.2214e-12
										6.63059e-12	4.22179e-12
										6.63095e-12	4.22212e-12
										6.6312e-12	4.22242e-12
										6.63145e-12	4.22268e-12
										6.6317e-12	4.22294e-12
										6.63195e-12	4.22328e-12
										6.63225e-12	4.22374e-12
										6.63259e-12	4.22431e-12
										6.63298e-12	4.22497e-12
										6.63338e-12	4.22604e-12
										6.63378e-12	4.22864e-12
										6.63455e-12	4.23411e-12
										6.63686e-12	4.24349e-12
										6.64207e-12	4.25727e-12
										6.65122e-12	4.27458e-12
										6.66481e-12	4.29205e-12
										6.68195e-12	4.30559e-12
										6.69936e-12	4.31147e-12
										6.71292e-12	4.30728e-12
										6.7189e-12	4.2928e-12
										6.71489e-12	4.27032e-12
										6.70061e-12	4.24361e-12
										6.67831e-12	4.21669e-12
										6.65167e-12	4.1932e-12
										6.62476e-12	4.17559e-12
										6.60116e-12	4.16511e-12
										6.58337e-12	4.16186e-12
										6.57265e-12	4.16501e-12
										6.56903e-12	4.17323e-12
										6.57174e-12	4.18492e-12
										6.5793e-12	4.19848e-12
										6.59006e-12	4.21245e-12
										6.60241e-12	4.22575e-12
										6.61495e-12	4.23751e-12
										6.62659e-12	4.24729e-12
										6.63646e-12	4.25485e-12
										6.64417e-12	4.26022e-12
										6.64959e-12	4.26354e-12
										6.65283e-12	4.26519e-12
										6.65424e-12	4.26552e-12
										6.65422e-12	4.265e-12
										6.65323e-12	4.26403e-12
										6.6518e-12	4.26302e-12
										6.65034e-12	4.26229e-12
										6.64924e-12	4.26209e-12
										6.64879e-12	4.26254e-12
										6.64926e-12	4.26364e-12
										6.65088e-12	4.26529e-12
										6.65374e-12	4.26732e-12
										6.65809e-12	4.26961e-12
										6.66396e-12	4.2721e-12
										6.67146e-12	4.27479e-12
										6.68059e-12	4.27771e-12
										6.69127e-12	4.28098e-12
										6.70331e-12	4.28474e-12
										6.71648e-12	4.28922e-12
										6.73054e-12	4.29449e-12
										6.74512e-12	4.30059e-12
										6.75985e-12	4.30744e-12
										6.77434e-12	4.31494e-12
										6.78828e-12	4.3228e-12
										6.80146e-12	4.33077e-12
										6.81367e-12	4.33862e-12
										6.8249e-12	4.34607e-12
										6.83518e-12	4.35294e-12
										6.84466e-12	4.35912e-12
										6.85357e-12	4.3646e-12
										6.86225e-12	4.36939e-12
										6.87096e-12	4.37353e-12
										6.88003e-12	4.37714e-12
[truncated: 3,194 more rows]

## Sheet: Figure3_stats
	1st EPSC Charge
	Test for normal distribution
	Shapiro-Wilk test	EPSC_amplitude_low	EPSC_amplitude_high
	W	0.8244	0.9396
	P value	0.01	0.41
	Passed normality test (alpha=0.05)?	No	Yes
	P value summary	*	ns
	Kolmogorov-Smirnov test	EPSC_amplitude_low	EPSC_amplitude_high
	KS distance	0.2698	0.1667
	P value	0.007	>0,10
	Passed normality test (alpha=0.05)?	No	Yes
	P value summary	**	ns
	Number of values	14	14
	Statistical significance ?
	Test for difference between low and High Calcium
	Mann Whitney test	Low vs. High Ca
	P value	0.0058
	Exact or approximate P value?	Exact
	P value summary	**
	Significantly different (P < 0.05)?	Yes
	One- or two-tailed P value?	Two-tailed
	Sum of ranks in column A,B	144 , 262
	Mann-Whitney U	39

## Sheet: Figure4_rawdata
		Figure 4Aii				Figure 4Bii				Figure 4C						Figure 4D										Figure 4E
			100 Hz				100 Hz				100 Hz		100 Hz				StSt_100Hz_NC	StSt_200Hz_NC	StSt_300Hz_NC	StSt_400Hz_NC	StSt_100Hz_C	StSt_200Hz_C	StSt_300Hz_C	StSt_400Hz_C			Position_max_EPSC_100Hz_NC	Position_max_EPSC_200Hz_NC	Position_max_EPSC_300Hz_NC	Position_max_EPSC_400Hz_NC	Position_max_EPSC_100Hz_C	Position_max_EPSC_200Hz_C	Position_max_EPSC_300Hz_C	Position_max_EPSC_400Hz_C
		Pulsenumber	Mongolian_Gerbil_NC_input			Pulsenumber	Mongolian_Gerbil_C_input			Pulsenumber	Mongolian_Gerbil_NC_input		Mongolian_Gerbil_C_input			AVG	0.889089	1.11	1.23554	1.46811	0.678775	0.435314	0.300683	0.256813		AVG	9	9.09375	9.97917	16.0625	1.88889	2.02778	1.58333	1.44444
			AVG	SEM			AVG	SEM			AVG	SEM	AVG	SEM		SEM	0.163146	0.282	0.230482	0.214925	0.0478752	0.039834	0.0360181	0.0428111		SEM	1.80772	2.29515	2.3674	2.63635	0.707979	0.237333	0.303529	0.329609
		1	1	0		1	1	0		1	1	0	1	0
		2	1.46299	0.183983		2	0.7885	0.0361833		2	2.92	1.08	0.93	0.0574			1.35	1.13234	1.65532	2.19795			0.211241	0.199975			15.5	8	20	21.5	1	1	1	1
		3	1.96668	0.339346		3	0.748979	0.0399485		3	2.99	1.13	0.839	0.0305			0.64763	0.311758	2.0787	2.34493							2	4	18.5	15	1	2	3	3
		4	2.02714	0.29171		4	0.711393	0.0405161		4	2.59	0.629	0.76	0.0579
		5	1.90014	0.297809		5	0.701243	0.0361655		5	1.98	0.399	0.757	0.0516			0.631099	1.2894	0.478866	1.2189	0.807675	0.519046	0.351111	0.300517			15.5	22	2	26	1	2.5	1.5	1.66667
		6	2.01166	0.368565		6	0.703871	0.0359394		6	2.36	0.431	0.724	0.0464			1.78912	0.504516	1.5072	0.880088	0.697121	0.39138	0.21569	0.11926			7.5	3	9.5	10	5.33333	2	1.33333	1
		7	2.15401	0.44233		7	0.698241	0.0444338		7	2.24	0.461	0.766	0.049			0.648302	1.80284	0.672465	1.20188	0.694339	0.46983	0.378345	0.357066			7.5	5.5	2	25	1	2	1	1
		8	1.89523	0.26264		8	0.670481	0.0412701		8	1.65	0.209	0.724	0.0545			0.979461	2.62392	1.79498	0.728922	0.685102	0.495215	0.34703	0.307247			13	15.75	10.3333	5	2	2.66667	1.66667	1
		9	2.0805	0.376339		9	0.654145	0.0418311		9	2.15	0.306	0.725	0.0544
		10	1.82727	0.352017		10	0.670472	0.0357515		10	2.53	0.665	0.701	0.041			0.410174	0.33933	0.342656	1.92692							7	7	11	12
		11	1.93972	0.276841		11	0.656118	0.0344408		11	1.73	0.195	0.693	0.0478			0.661	0.911654	1.35416	1.24527							4	7.5	6.5	14
		12	1.796	0.230774		12	0.671421	0.0313309		12	2.23	0.572	0.709	0.0517
		13	1.979	0.35097		13	0.646386	0.0336071		13	2.05	0.502	0.711	0.0388
		14	1.84602	0.322042		14	0.666783	0.0265159		14	1.82	0.29	0.707	0.0438
		15	1.64106	0.3059		15	0.661621	0.0411498		15	1.51	0.241	0.669	0.0234
		16	1.7668	0.291874		16	0.674741	0.0384266		16	1.68	0.189	0.694	0.0426
		17	1.46351	0.253061		17	0.666698	0.0314562		17	1.63	0.264	0.679	0.0441
		18	1.57092	0.255061		18	0.664561	0.0470339		18	1.28	0.108	0.67	0.0512
		19	1.52521	0.280488		19	0.647351	0.0421581		19	1.62	0.368	0.661	0.0497
		20	1.58791	0.267301		20	0.682515	0.0373021		20	1.47	0.257	0.715	0.039
		21	1.50844	0.24224		21	0.657153	0.0311504		21	1.37	0.224	0.654	0.0348
		22	1.22371	0.242895		22	0.640717	0.0337044		22	1.82	0.348	0.624	0.0402
		23	1.32719	0.226827		23	0.652468	0.0383018		23	1.28	0.209	0.668	0.0326
		24	1.21503	0.200349		24	0.670825	0.0374107		24	1.49	0.28	0.654	0.0381
		25	1.31138	0.218931		25	0.657944	0.0365122		25	1.25	0.193	0.678	0.0557
		26	1.18108	0.251303		26	0.667259	0.0318912		26	1.23	0.219	0.628	0.0438
		27	1.28766	0.238402		27	0.646837	0.0392113		27	1.31	0.187	0.627	0.0386
		28	1.43183	0.398374		28	0.684213	0.0338354		28	1.7	0.564	0.663	0.0497
		29	1.11163	0.280279		29	0.641493	0.0397779		29	1.38	0.199	0.603	0.034
		30	1.21878	0.311824		30	0.648136	0.0317157		30	1.16	0.141	0.67	0.0392
		31	1.38758	0.303326		31	0.669649	0.0330484
		32	1.40783	0.242336		32	0.651202	0.0396746			200 Hz		200 Hz
		33	1.30321	0.236454		33	0.654273	0.0362115		Pulsenumber	Mongolian_Gerbil_NC_input		Mongolian_Gerbil_C_input
		34	1.09196	0.201643		34	0.658739	0.0389534			AVG	SEM	AVG	SEM
		35	1.14191	0.326486		35	0.678168	0.0464533		1	1	0	1	0
		36	1.19718	0.283724		36	0.665204	0.0447036		2	1.57	0.466	1.03	0.0878
		37	0.98384	0.160189		37	0.655734	0.0339756		3	1.69	0.369	0.902	0.0911
		38	1.12872	0.181914		38	0.621195	0.0391535		4	1.86	0.522	0.788	0.0769
		39	0.991718	0.255419		39	0.644783	0.0331276		5	1.66	0.315	0.724	0.0898
		40	1.01516	0.206364		40	0.648926	0.0362797		6	1.7	0.392	0.721	0.0831
		41	1.15638	0.272384		41	0.654573	0.0399768		7	1.61	0.256	0.669	0.0807
		42	1.06897	0.193217		42	0.644609	0.0433099		8	1.3	0.25	0.652	0.092
		43	0.888814	0.241623		43	0.670406	0.0531898		9	1.89	0.616	0.654	0.0858
		44	0.885539	0.192821		44	0.668013	0.0382772		10	1.51	0.353	0.586	0.0736
		45	0.987293	0.235244		45	0.674221	0.0330706		11	2.48	0.67	0.609	0.0895
		46	0.84187	0.19911		46	0.632806	0.0424455		12	1.41	0.298	0.597	0.0798
		47	0.9068	0.26398		47	0.621957	0.0462535		13	1.83	0.471	0.583	0.0523
		48	1.01097	0.214855		48	0.615254	0.0328624		14	1.82	0.377	0.544	0.0747
		49	1.10604	0.235905		49	0.627349	0.0537745		15	1.52	0.363	0.588	0.0878
		50	0.784126	0.181013		50	0.673289	0.0478947		16	2.29	0.916	0.556	0.0917
		51	1.13846	0.241099		51	0.642872	0.0449362		17	1.99	0.417	0.553	0.0737
		52	1.13579	0.185412		52	0.643281	0.0267483		18	1.96	0.427	0.51	0.0754
		53	0.963679	0.207827		53	0.642747	0.0473817		19	1.85	0.541	0.487	0.0446
		54	1.12043	0.242031		54	0.655604	0.0439772		20	1.15	0.174	0.487	0.0569
		55	0.93574	0.206902		55	0.611256	0.0482531		21	1.96	0.475	0.49	0.0638
		56	0.959792	0.165188		56	0.648197	0.0341654		22	1.34	0.363	0.474	0.0635
		57	1.27851	0.320398		57	0.61312	0.0550753		23	1.46	0.398	0.496	0.0837
		58	1.2218	0.28467		58	0.662762	0.0307469		24	1.59	0.362	0.418	0.0353
		59	1.19568	0.268948		59	0.657304	0.0329705		25	1.39	0.341	0.49	0.0551
		60	0.983647	0.31731		60	0.650288	0.0467931		26	1.6	0.391	0.513	0.0815
		61	0.772746	0.215023		61	0.636624	0.0360215		27	1.44	0.445	0.463	0.0656
		62	1.15786	0.322375		62	0.63644	0.0464833		28	1.29	0.313	0.464	0.0625
		63	1.10042	0.274286		63	0.642839	0.0326507		29	2.39	0.447	0.475	0.0673
		64	0.993241	0.254594		64	0.654815	0.0219418		30	1.39	0.349	0.48	0.0608
		65	1.10216	0.320244		65	0.640256	0.0293396
		66	0.981331	0.21351		66	0.639469	0.0403216			300 Hz		300 Hz
		67	1.2214	0.279707		67	0.64076	0.0466234		Pulsenumber	Mongolian_Gerbil_NC_input		Mongolian_Gerbil_C_input
		68	1.00699	0.254124		68	0.646427	0.0436805			AVG	SEM	AVG	SEM
		69	1.10945	0.322238		69	0.634856	0.0421699		1	1	0	1	0
		70	1.24499	0.249492		70	0.63764	0.0403172		2	2.84	0.79	0.922	0.11
		71	0.964618	0.241919		71	0.6375	0.0453705		3	2.53	0.637	0.866	0.134
		72	1.01308	0.210899		72	0.64899	0.0513223		4	2.74	1.14	0.745	0.136
		73	0.994638	0.25581		73	0.621223	0.048265		5	2.41	0.691	0.617	0.109
		74	1.17651	0.263233		74	0.628377	0.0408703		6	3.54	1.24	0.596	0.1
		75	1.1198	0.235937		75	0.666673	0.041489		7	2.59	0.434	0.584	0.0917
		76	1.24684	0.277102		76	0.654361	0.0280848		8	2.07	0.493	0.546	0.0657
		77	1.05603	0.250672		77	0.644907	0.0263398		9	1.84	0.373	0.542	0.0998
		78	0.890558	0.173204		78	0.617927	0.0465758		10	2.72	0.701	0.515	0.109
		79	1.02333	0.257809		79	0.614414	0.0301703		11	2.51	0.469	0.493	0.0765
		80	1.06902	0.238547		80	0.636919	0.0564013		12	2.72	0.529	0.458	0.0577
		81	1.21913	0.255633		81	0.619385	0.0437032		13	2.4	0.552	0.452	0.0741
		82	0.839662	0.241678		82	0.640754	0.0480907		14	2.88	0.743	0.459	0.0769
		83	0.91539	0.237326		83	0.638438	0.050847		15	2.79	1.02	0.423	0.0679
		84	0.91746	0.233558		84	0.616267	0.0449423		16	2.2	0.495	0.449	0.0901
		85	0.917302	0.205544		85	0.613874	0.0482145		17	2.79	0.812	0.399	0.0746
		86	1.16064	0.277133		86	0.645741	0.0402032		18	2.1	0.409	0.382	0.0873
		87	0.981364	0.220845		87	0.609591	0.0520991		19	2.32	0.616	0.375	0.0607
		88	1.05204	0.196568		88	0.618334	0.035474		20	3.36	1.01	0.339	0.0602
		89	1.04776	0.197694		89	0.61542	0.045801		21	3.11	1.21	0.4	0.0859
		90	0.973877	0.257547		90	0.580557	0.0468277		22	2.87	0.892	0.328	0.059
		91	0.854719	0.231716		91	0.626039	0.0435475		23	1.82	0.471	0.335	0.0649
		92	0.874172	0.156624		92	0.649179	0.0505862		24	2.25	0.499	0.368	0.0746
		93	0.972677	0.211707		93	0.572196	0.0551306		25	1.55	0.31	0.329	0.059
		94	0.830202	0.195714		94	0.639079	0.0495164		26	2.03	0.355	0.368	0.0681
		95	0.781217	0.18918		95	0.618572	0.0490028		27	1.65	0.34	0.352	0.0626
		96	0.868143	0.224431		96	0.623282	0.0481274		28	2.95	0.834	0.302	0.056
		97	0.940205	0.23688		97	0.633475	0.0466098		29	2.08	0.641	0.305	0.0462
		98	1.00403	0.25272		98	0.653796	0.0573664		30	2.09	0.588	0.311	0.0582
		99	0.745749	0.18173		99	0.612598	0.0476865
		100	0.992739	0.354803		100	0.606567	0.0429921			400 Hz		400 Hz
		101	1.16495	0.297061		101	0.616098	0.0481504		Pulsenumber	Mongolian_Gerbil_NC_input		Mongolian_Gerbil_C_input
		102	1.33017	0.379417		102	0.60493	0.0502103			AVG	SEM	AVG	SEM
		103	1.10454	0.313859		103	0.611199	0.0422726		1	1	0	1	0
		104	1.08021	0.330812		104	0.596722	0.0393281		2	2.52	0.711	0.784	0.077
		105	1.17193	0.337985		105	0.605961	0.0452129		3	2.1	0.685	0.772	0.108
		106	0.901669	0.187942		106	0.584768	0.035691		4	1.89	0.379	0.627	0.1
		107	1.10326	0.260764		107	0.624886	0.0525493		5	2.39	0.711	0.522	0.0689
		108	1.26249	0.338703		108	0.601607	0.0438272		6	1.84	0.404	0.537	0.0686
		109	1.03841	0.220109		109	0.60627	0.0591221		7	3.99	1.21	0.471	0.0591
		110	1.22135	0.393048		110	0.636413	0.0544783		8	2.1	0.78	0.432	0.0804
		111	0.953741	0.312054		111	0.619571	0.0358049		9	1.85	0.405	0.429	0.0734
		112	0.882205	0.209813		112	0.580863	0.0443467		10	3.53	1.23	0.439	0.0659
		113	1.27085	0.408241		113	0.619398	0.0547577		11	2.42	0.541	0.399	0.0496
		114	1.04484	0.266523		114	0.585678	0.0584588		12	1.36	0.485	0.416	0.0562
		115	1.01624	0.291898		115	0.620582	0.051141		13	5.47	1.52	0.398	0.0478
		116	1.04333	0.35636		116	0.602538	0.0495758		14	4.52	0.995	0.404	0.0423
		117	1.07386	0.291926		117	0.613939	0.0518217		15	2.21	0.479	0.385	0.043
		118	1.05226	0.284542		118	0.590856	0.0541563		16	3.52	0.748	0.324	0.0409
		119	1.15306	0.265981		119	0.600075	0.0399333		17	1.64	0.415	0.345	0.0454
		120	0.792966	0.213914		120	0.615723	0.042852		18	3.29	0.421	0.327	0.0405
		121	0.92291	0.1985		121	0.601985	0.0483432		19	1.92	0.412	0.297	0.0415
		122	0.940436	0.192664		122	0.580985	0.046409		20	3.15	1.2	0.351	0.0307
		123	0.910895	0.167252		123	0.597459	0.0578755		21	3.03	0.746	0.309	0.0262
		124	0.828307	0.195864		124	0.629091	0.0557379		22	2.22	0.913	0.304	0.038
		125	0.70153	0.156489		125	0.606194	0.0503305		23	1.71	0.324	0.24	0.0434
		126	0.908995	0.242922		126	0.600897	0.0484236		24	2.26	0.467	0.252	0.0461
		127	0.972954	0.256499		127	0.625826	0.0444893		25	4.01	0.903	0.228	0.0419
		128	0.688625	0.134207		128	0.601728	0.0535501		26	3.98	1.82	0.252	0.0539
		129	1.15762	0.244895		129	0.640524	0.0469327		27	1.76	0.346	0.241	0.0463
		130	0.927974	0.230664		130	0.630705	0.0618583		28	2.71	0.425	0.25	0.0509
		131	0.979275	0.178522		131	0.609377	0.0570901		29	2.56	0.695	0.261	0.0377
		132	0.876167	0.162844		132	0.576077	0.0454016		30	2.72	0.648	0.237	0.0516
		133	1.02392	0.191415		133	0.593618	0.0479775
		134	0.958063	0.167671		134	0.600358	0.0486933
		135	0.884889	0.180118		135	0.60352	0.0548572
		136	0.908176	0.194087		136	0.603236	0.0405114
		137	0.848207	0.21961		137	0.58727	0.0578402
		138	1.15118	0.230383		138	0.595773	0.0528297
		139	0.956011	0.199449		139	0.579676	0.0507024
		140	1.02241	0.284434		140	0.596364	0.0431909
		141	0.876027	0.202945		141	0.573603	0.0501608
		142	1.08959	0.31548		142	0.610551	0.0569511
		143	0.949228	0.274278		143	0.607099	0.0586323
		144	1.14761	0.308418		144	0.587462	0.0599432
		145	0.844131	0.175461		145	0.599643	0.0538585
		146	0.754684	0.200236		146	0.588184	0.0569591
		147	0.811901	0.195379		147	0.570454	0.0449981
		148	0.972952	0.290254		148	0.580915	0.0428582
		149	1.05878	0.332556		149	0.585219	0.0501334
		150	0.930618	0.259629		150	0.573855	0.0556564
		151	0.899269	0.225162		151	0.590964	0.0521629
		152	0.933752	0.290469		152	0.60617	0.0578198
		153	1.1088	0.414123		153	0.575834	0.0589658
		154	0.942899	0.179832		154	0.573062	0.0536423
		155	0.802848	0.164381		155	0.608277	0.0442279
		156	0.85679	0.202969		156	0.601138	0.0531542
		157	1.47339	0.34309		157	0.589637	0.0465517
		158	0.992605	0.212624		158	0.584048	0.0522635
		159	1.10842	0.288632		159	0.572072	0.0541326
		160	0.935239	0.22939		160	0.600204	0.0536983
		161	1.10601	0.280391		161	0.586026	0.0469698
		162	1.14779	0.20926		162	0.581778	0.051346
		163	1.08567	0.262184		163	0.584918	0.0500485
		164	1.15788	0.226657		164	0.589819	0.0631837
		165	0.975989	0.186685		165	0.588762	0.0578696
		166	1.15888	0.233603		166	0.596291	0.0599886
		167	0.874963	0.242149		167	0.590573	0.0546315
		168	0.973367	0.20434		168	0.605512	0.0641178
		169	0.90907	0.219482		169	0.597057	0.0497797
		170	0.884623	0.192144		170	0.616172	0.0532354
		171	0.90893	0.224633		171	0.583861	0.0591576
		172	0.805568	0.192031		172	0.575963	0.0605954
		173	0.843962	0.245354		173	0.575149	0.0510183
		174	0.93241	0.187745		174	0.586253	0.0506989
		175	0.869094	0.213004		175	0.59802	0.06032
		176	0.952381	0.18423		176	0.607862	0.0608562
		177	1.07884	0.206171		177	0.588561	0.0524685
		178	1.23186	0.37044		178	0.592885	0.0644658
		179	0.875667	0.187324		179	0.574549	0.0525234
		180	0.647706	0.146818		180	0.591999	0.0565725
		181	0.746523	0.164254		181	0.574364	0.0478514
		182	0.954546	0.221694		182	0.5958	0.0621425
		183	0.784285	0.151654		183	0.593598	0.0541549
		184	0.961523	0.184468		184	0.559359	0.0464965
		185	0.810747	0.189759		185	0.555711	0.0541923
		186	0.716076	0.158732		186	0.539236	0.0598853
		187	1.09051	0.196721		187	0.579192	0.0510931
		188	0.964351	0.249139		188	0.587176	0.0647123
		189	0.900555	0.175423		189	0.555473	0.0484353
		190	0.966622	0.236623		190	0.591994	0.0617156
		191	0.995243	0.251697		191	0.588701	0.0528337
		192	1.01008	0.327923		192	0.56299	0.0543839
		193	1.13888	0.254428		193	0.595438	0.0630675
		194	0.976072	0.191306		194	0.591076	0.0611613
		195	1.16399	0.30051		195	0.575358	0.0555603
		196	1.05528	0.249555		196	0.572089	0.0575159
		197	1.31985	0.318031		197	0.536271	0.065658
		198	1.22376	0.355659		198	0.569166	0.0551459
		199	1.08927	0.271453		199	0.550767	0.0635742
		200	1.12053	0.337828		200	0.565075	0.0495445
		201	1.19386	0.330507		201	0.557573	0.0518164
		202	0.816267	0.233849		202	0.603896	0.0585648
		203	0.909011	0.240118		203	0.559114	0.0616565
		204	0.965125	0.189986		204	0.602237	0.0573194
		205	1.13594	0.314557		205	0.522574	0.0515992
		206	1.12555	0.296761		206	0.566716	0.051509
		207	1.38748	0.356669		207	0.562066	0.0541899
		208	0.888198	0.244576		208	0.57762	0.0576854
		209	1.0981	0.252712		209	0.577134	0.0554496
		210	0.957214	0.265585		210	0.564513	0.0538561
		211	1.01133	0.237229		211	0.537755	0.0451248
		212	0.905872	0.229567		212	0.590058	0.060833
		213	1.00149	0.261219		213	0.55745	0.0552326
		214	0.895798	0.170834		214	0.588443	0.0607153
		215	0.921306	0.21632		215	0.573102	0.0588224
		216	0.897739	0.205564		216	0.54504	0.05974
		217	1.05904	0.242322		217	0.555353	0.05462
		218	0.863564	0.237979		218	0.54727	0.0544276
		219	1.00562	0.34311		219	0.549542	0.0555248
		220	0.967765	0.17017		220	0.580648	0.0608912
		221	1.09375	0.252485		221	0.580623	0.0535667
		222	0.795242	0.173523		222	0.551241	0.0595532
		223	1.07632	0.224796		223	0.569614	0.0586539
		224	0.860656	0.145618		224	0.574761	0.049722
		225	0.859426	0.162539		225	0.584497	0.0572968
		226	0.909814	0.130538		226	0.564378	0.0604561
		227	0.877691	0.212338		227	0.587476	0.0632642
		228	0.920351	0.201211		228	0.561468	0.0752028
		229	0.769976	0.158893		229	0.563159	0.0592927
		230	0.751944	0.13999		230	0.582312	0.0457568
		231	0.852792	0.260527		231	0.57909	0.0535596
		232	1.02447	0.132912		232	0.543934	0.0628942
		233	0.827417	0.187694		233	0.535935	0.0557385
		234	0.831896	0.189988		234	0.573417	0.0504264
		235	0.685581	0.102561		235	0.593163	0.0598043
		236	0.756279	0.144313		236	0.570304	0.0499955
		237	0.764158	0.187435		237	0.575787	0.0686372
		238	1.04134	0.244645		238	0.575455	0.0648338
		239	0.778706	0.177306		239	0.553231	0.0488373
		240	0.892701	0.232228		240	0.54649	0.0622217
		241	0.949488	0.239914		241	0.522378	0.0486301
		242	1.07572	0.241296		242	0.587133	0.0549683
		243	0.917756	0.276289		243	0.588842	0.0620919
		244	0.974167	0.2313		244	0.543103	0.0581483
		245	0.869302	0.280235		245	0.545577	0.0605561
		246	0.798063	0.209907		246	0.549269	0.0532342
		247	0.944791	0.231955		247	0.619244	0.0522671
		248	0.908028	0.259993		248	0.567065	0.0617661
		249	0.830119	0.194409		249	0.560626	0.0496871
		250	1.10011	0.288945		250	0.563828	0.0526815
		251	0.826084	0.299548		251	0.536926	0.0678358
		252	0.933002	0.316645		252	0.573002	0.0632923
		253	1.06402	0.337596		253	0.543888	0.0439673
		254	0.960171	0.359859		254	0.552673	0.0633575
		255	0.787401	0.182121		255	0.566117	0.0621981
		256	0.74992	0.267065		256	0.567294	0.05545
		257	0.916273	0.368298		257	0.591199	0.0623054
		258	0.958915	0.276909		258	0.563204	0.0578841
		259	0.822964	0.23633		259	0.540541	0.0436527
		260	0.922294	0.280292		260	0.565451	0.051344
		261	0.922462	0.359647		261	0.567176	0.067154
		262	0.82891	0.168124		262	0.573151	0.0614184
		263	0.890888	0.275839		263	0.558259	0.0608932
		264	0.843922	0.205419		264	0.565163	0.0542742
		265	0.773714	0.151666		265	0.573441	0.0550353
		266	0.978031	0.333446		266	0.574902	0.0577614
		267	0.92679	0.210671		267	0.573042	0.06648
		268	0.934979	0.260637		268	0.574841	0.0650534
		269	0.838761	0.217867		269	0.572436	0.0497725
		270	0.813216	0.194522		270	0.550816	0.0602954
		271	0.908629	0.186553		271	0.562912	0.0692074
		272	0.935157	0.206576		272	0.558921	0.0520947
		273	0.672192	0.155262		273	0.561554	0.0691977
		274	0.788729	0.164609		274	0.541122	0.0702037
		275	0.930947	0.220722		275	0.573693	0.0571517
		276	0.87744	0.230584		276	0.572648	0.0544405
		277	0.884513	0.243964		277	0.561453	0.0528412
		278	0.832955	0.388833		278	0.552402	0.0644422
		279	0.629974	0.11969		279	0.568774	0.0715021
		280	0.845448	0.261442		280	0.562582	0.0614286
		281	0.706718	0.159265		281	0.563124	0.0475238
		282	0.845176	0.155974		282	0.542837	0.06106
		283	0.692771	0.167501		283	0.560153	0.0491352
		284	0.850954	0.382522		284	0.554679	0.0638354
		285	0.568201	0.0988468		285	0.540197	0.0664554
		286	0.601872	0.172826		286	0.567245	0.0572524
		287	1.08756	0.273834		287	0.548073	0.0501923
		288	0.614421	0.189414		288	0.551688	0.0534706
		289	0.519759	0.122565		289	0.554687	0.0585213
		290	0.577212	0.128445		290	0.546378	0.053858
		291	0.899454	0.230153		291	0.547386	0.0594192
		292	0.752679	0.172228		292	0.568032	0.0642925
		293	0.719784	0.195692		293	0.553072	0.0613086
		294	1.11123	0.349092		294	0.553786	0.0488286
		295	0.923204	0.234643		295	0.569216	0.0546507
		296	0.859335	0.29703		296	0.576515	0.055887
		297	0.837543	0.316203		297	0.54844	0.0612478
		298	0.553837	0.104127		298	0.545669	0.0386648
		299	0.975208	0.254637		299	0.554839	0.069664
		300	0.978525	0.12555		300	0.558478	0.0650854
		301	0.722253	0.231702		301	0.550075	0.0502545
		302	0.77909	0.243781		302	0.564984	0.0639054
		303	1.13005	0.253044		303	0.546335	0.0645598
		304	0.862023	0.247276		304	0.552864	0.0591011
		305	1.09413	0.365378		305	0.557105	0.0561099
		306	1.47853	0.369351		306	0.529098	0.0445159
		307	0.906934	0.25328		307	0.555116	0.0686811
		308	0.671426	0.140639		308	0.543066	0.0524156
		309	0.969019	0.294921		309	0.563745	0.0597654
		310	1.09671	0.356272		310	0.567984	0.0609932
		311	0.891725	0.254373		311	0.525539	0.0443592
		312	1.03902	0.24253		312	0.542458	0.0620425
		313	0.992829	0.231617		313	0.558586	0.0485983
		314	0.943556	0.276633		314	0.551193	0.0585229
		315	1.0159	0.22551		315	0.554314	0.0455109
		316	0.683603	0.204412		316	0.557928	0.0538608
		317	0.947912	0.285354		317	0.520635	0.0484054
		318	1.02193	0.328034		318	0.546311	0.0589275
		319	1.01913	0.277774		319	0.547144	0.0573582
		320	0.858654	0.223519		320	0.564858	0.0609101
		321	1.22021	0.341812		321	0.536567	0.0633697
		322	0.736657	0.163137		322	0.569444	0.066917
		323	1.04925	0.350169		323	0.584648	0.0577885
		324	0.987974	0.228885		324	0.553963	0.0641427
		325	1.13702	0.290581		325	0.552803	0.0566042
		326	1.13008	0.343447		326	0.567027	0.055418
		327	0.938362	0.226553		327	0.53567	0.0638863
		328	0.717009	0.17191		328	0.568062	0.0553656
		329	0.746239	0.20909		329	0.556305	0.049874
		330	0.954938	0.25131		330	0.588366	0.066995
		331	0.595618	0.128656		331	0.519644	0.0559457
		332	0.692664	0.162371		332	0.556114	0.0557927
		333	0.710483	0.177242		333	0.521981	0.0648505
		334	0.698571	0.188184		334	0.548953	0.0572629
		335	0.685476	0.180961		335	0.56495	0.0519998
		336	0.986855	0.188847		336	0.529269	0.0586402
		337	0.666957	0.133888		337	0.568588	0.0652375
		338	0.703102	0.150054		338	0.571168	0.0521977
		339	0.763782	0.196287		339	0.532439	0.0583436
		340	0.825648	0.190523		340	0.547973	0.0607401
		341	0.845176	0.227174		341	0.559418	0.047721
		342	0.912776	0.302972		342	0.574325	0.0589313
		343	1.01649	0.322521		343	0.550195	0.0518898
		344	0.853056	0.271413		344	0.557751	0.0661401
		345	0.674398	0.260155		345	0.557091	0.0579877
		346	1.16997	0.318361		346	0.561366	0.0725059
		347	0.960152	0.400143		347	0.538415	0.0610129
		348	1.01471	0.309635		348	0.547393	0.0502334
		349	0.659705	0.163136		349	0.558855	0.055027
		350	0.625305	0.126362		350	0.5252	0.0504191
		351	1.16732	0.279676		351	0.535043	0.0664698
		352	0.791985	0.166637		352	0.558607	0.0621065
		353	0.718878	0.157011		353	0.557489	0.0507157
		354	0.937079	0.208393		354	0.554132	0.0576337
		355	0.664633	0.163217		355	0.544586	0.0415484
		356	0.649827	0.176866		356	0.527789	0.0648959
		357	0.854804	0.198438		357	0.534275	0.0547781
		358	0.681775	0.12445		358	0.559732	0.0567379
		359	0.889974	0.177965		359	0.550343	0.0620144
		360	0.658474	0.178063		360	0.545198	0.0548705
		361	0.628145	0.191289		361	0.540528	0.0510078
		362	0.882176	0.217083		362	0.54458	0.0592141
		363	0.627625	0.132996		363	0.563061	0.0573875
		364	0.620434	0.112789		364	0.543603	0.0521511
		365	0.597094	0.0913064		365	0.539358	0.0561499
		366	1.09115	0.253079		366	0.543871	0.0605304
		367	0.664462	0.104082		367	0.530343	0.0488513
		368	0.69866	0.167651		368	0.546976	0.059862
		369	0.691791	0.150616		369	0.540944	0.0620492
		370	0.718757	0.155576		370	0.571748	0.0605157
		371	0.703826	0.120516		371	0.518534	0.0547968
		372	0.819061	0.211922		372	0.555055	0.0629588
		373	0.508027	0.129299		373	0.549902	0.0615878
		374	0.762661	0.241034		374	0.538051	0.0528021
		375	0.828437	0.178757		375	0.544284	0.0602695
		376	0.54081	0.0751857		376	0.559358	0.0653286
		377	0.645727	0.211847		377	0.557018	0.0606177
		378	0.697821	0.195024		378	0.500965	0.0681417
		379	0.775436	0.152679		379	0.539879	0.0557641
		380	0.872949	0.282301		380	0.529463	0.0626156
		381	0.846795	0.19103		381	0.542275	0.0605886
		382	0.822878	0.148495		382	0.5525	0.0659463
		383	0.891166	0.223705		383	0.520682	0.0624746
		384	0.809724	0.216755		384	0.529583	0.0600207
		385	1.14255	0.433381		385	0.563236	0.0668002
		386	1.00405	0.349712		386	0.540281	0.0617532
		387	0.839875	0.240893		387	0.523746	0.0581358
		388	1.35142	0.494466		388	0.53035	0.0590318
		389	0.638785	0.179643		389	0.542145	0.0716422
		390	0.932674	0.342115		390	0.572329	0.0765112
		391	1.08519	0.269636		391	0.528864	0.0760095
		392	0.711996	0.17724		392	0.524902	0.0657673
		393	1.14046	0.253166		393	0.547649	0.0769599
		394	1.00723	0.3502		394	0.56515	0.0761747
		395	0.801297	0.342583		395	0.543573	0.0560442
		396	0.576285	0.114021		396	0.544957	0.053278
		397	0.832011	0.202472		397	0.514678	0.0595247
		398	0.842275	0.14522		398	0.549735	0.0616376
		399	0.710151	0.141546		399	0.533084	0.0587421
		400	0.721162	0.257418		400	0.625727	0.0702173
		401	0.899647	0.359591		401	0.576401	0.0644903
		402	1.24492	0.581832		402	0.520139	0.0527045
		403	0.631174	0.192566		403	0.47426	0.0602534
		404	1.46874	0.965911		404	0.472618	0.059167
		405	0.667643	0.227358		405	0.461111	0.067865
		406	1.15314	0.638114		406	0.482834	0.0658861
		407	1.11261	0.417357		407	0.458164	0.0681138
		408	0.800261	0.184992		408	0.455386	0.0587957
		409	1.19043	0.657018		409	0.433884	0.0431133
		410	0.851546	0.193909		410	0.428017	0.0443615
		411	0.841036	0.374494		411	0.454313	0.0709153
		412	0.939615	0.348046		412	0.456541	0.0771024
		413	0.792733	0.215379		413	0.446065	0.0618882
		414	0.754727	0.197873		414	0.421534	0.0578304
		415	0.686374	0.156136		415	0.443511	0.0692397
		416	0.855374	0.165938		416	0.435628	0.0749982
		417	0.685317	0.225352		417	0.41586	0.0485122
		418	0.785188	0.203371		418	0.412313	0.0491345
		419	0.775777	0.245859		419	0.449511	0.0546953
		420	0.599816	0.155991		420	0.414283	0.0600654
		421	0.706053	0.17977		421	0.394357	0.0557915
		422	0.714753	0.283056		422	0.412839	0.0387527
		423	0.93126	0.324337		423	0.410939	0.0525751
		424	0.634744	0.200691		424	0.409097	0.0374291
		425	0.590826	0.182258		425	0.393991	0.0490215
		426	0.665085	0.161987		426	0.3908	0.0463415
		427	0.687662	0.237134		427	0.409106	0.0493796
		428	0.942457	0.216637		428	0.375525	0.041887
		429	0.480154	0.133257		429	0.423799	0.0575261
		430	0.653602	0.231321		430	0.578085	0.0711355
		431	0.962739	0.318172		431	0.576492	0.0707981
		432	0.781914	0.392267		432	0.551297	0.0708324
		433	0.779225	0.35899		433	0.548267	0.0594686
		434	0.564825	0.317317		434	0.538994	0.058733
		435	0.590607	0.185959		435	0.502775	0.0655885
		436	0.554331	0.0835394		436	0.539346	0.063915
		437	0.668328	0.0457071		437	0.539365	0.0728756
		438	0.377107	0.0913338		438	0.527137	0.0668072
		439	0.454712	0.0680533		439	0.536781	0.0567324
		440	0.611217	0.138695		440	0.548857	0.0523745
		441	0.549681	0.142691		441	0.511689	0.0620527
		442	0.335987	0.0770705		442	0.496804	0.061493
		443	0.478364	0.202575		443	0.508301	0.0511272
		444	0.447958	0.103328		444	0.522349	0.0528922
		445	0.543469	0.143842		445	0.512773	0.0686759
		446	0.488318	0.0841165		446	0.546295	0.0587704
		447	0.529071	0.0941697		447	0.539806	0.0630073
		448	0.438111	0.0978098		448	0.523524	0.0535118
		449	0.575096	0.183427		449	0.516229	0.0552153
		450	0.343954	0.0863015		450	0.535742	0.056928
		451	0.636013	0.104281		451	0.501665	0.0610272
		452	0.577064	0.126109		452	0.529003	0.0501588
		453	0.720542	0.209344		453	0.503704	0.0509945
		454	0.462229	0.0955088		454	0.518314	0.0586455
		455	0.467247	0.109666		455	0.539907	0.0640776
		456	0.638941	0.119607		456	0.502252	0.0544438
		457	0.830088	0.27907		457	0.545907	0.0517244
		458	0.586413	0.151123		458	0.533879	0.0532769
		459	0.527772	0.149667		459	0.534082	0.0639752
		460	0.629872	0.150622		460	0.531938	0.0530061
		461	0.55603	0.112579		461	0.532257	0.0676609
		462	0.588385	0.198313		462	0.537241	0.0475298
		463	0.537045	0.204262		463	0.502645	0.0535673
		464	0.614963	0.161669		464	0.501509	0.0583834
		465	0.37418	0.126601		465	0.538299	0.064843
		466	0.472385	0.132355		466	0.516935	0.0643926
		467	0.618833	0.162179		467	0.532123	0.070812
		468	0.596378	0.173902		468	0.499848	0.058283
		469	0.695404	0.300683		469	0.517973	0.0448583
		470	0.572585	0.200193		470	0.543159	0.0578525
		471	0.532655	0.141816		471	0.525433	0.0630939
		472	0.563484	0.126081		472	0.530889	0.0539406
		473	0.748281	0.222605		473	0.543415	0.0651004
		474	0.619036	0.14124		474	0.502374	0.0575928
		475	0.715076	0.166772		475	0.475791	0.0352248
		476	0.602116	0.13387		476	0.542559	0.0493277
		477	0.960717	0.379928		477	0.540366	0.054739
		478	1.19535	0.394517		478	0.529701	0.0602473
		479	0.727574	0.144135		479	0.536458	0.0468579
		480	0.776639	0.341737		480	0.517114	0.0602244
		481	0.707812	0.176434		481	0.538062	0.0546919
		482	0.572626	0.128447		482	0.508424	0.0529565
		483	0.510222	0.15906		483	0.521235	0.066293
		484	0.79326	0.183044		484	0.527691	0.0597248
		485	0.634549	0.101089		485	0.513178	0.0648047
		486	0.50159	0.0875656		486	0.54074	0.059621
		487	0.739545	0.24696		487	0.525184	0.0588685
		488	0.76008	0.153586		488	0.525471	0.0574498
		489	0.617914	0.101789		489	0.516525	0.0581619
		490	0.70258	0.169415		490	0.530076	0.0645582
		491	0.584564	0.111882		491	0.521863	0.0601088
		492	0.569993	0.122143		492	0.53943	0.0553221
		493	0.455076	0.0827717		493	0.540195	0.0662026
		494	0.399794	0.110751		494	0.551371	0.0611865
		495	0.556559	0.0898811		495	0.541803	0.0595405
		496	0.621479	0.145302		496	0.560567	0.0783016
		497	0.376543	0.126257		497	0.531319	0.0618012
		498	0.461293	0.115349		498	0.511691	0.0592109
		499	0.481377	0.131695		499	0.508755	0.071093
		500	0.788417	0.180281		500	0.547853	0.064043
		501	0.50811	0.129541		501	0.509377	0.0574507
		502	0.486825	0.0982437		502	0.527498	0.0663756
		503	0.570054	0.152769		503	0.545894	0.0579985
		504	0.46251	0.107102		504	0.526136	0.0567796
		505	0.483925	0.135118		505	0.539616	0.0522542
		506	0.600349	0.0869394		506	0.541728	0.0601134
		507	0.581368	0.199012		507	0.532094	0.0602605
		508	0.462983	0.115601		508	0.510454	0.0538876
		509	0.562868	0.142644		509	0.546831	0.0675479
		510	0.719499	0.223988		510	0.533776	0.058884
		511	0.440988	0.113346		511	0.492559	0.0552844
		512	0.525321	0.0767979		512	0.539155	0.0586675
		513	0.718483	0.147205		513	0.525778	0.0564984
		514	0.904206	0.295809		514	0.548798	0.0576768
		515	0.390781	0.0928643		515	0.556741	0.0560269
		516	0.585615	0.131238		516	0.498735	0.0675359
		517	0.580219	0.25904		517	0.525927	0.0575706
		518	0.536476	0.117258		518	0.534823	0.0615197
		519	0.535158	0.122962		519	0.528784	0.0560255
		520	0.569897	0.121933		520	0.526721	0.0699421
		521	0.475522	0.124266		521	0.543656	0.0576975
		522	0.527942	0.136001		522	0.533343	0.0554564
		523	0.752342	0.220772		523	0.531167	0.0613082
		524	0.458051	0.155337		524	0.513073	0.0645937
		525	0.576285	0.200517		525	0.531026	0.0637067
		526	0.663846	0.149176		526	0.500742	0.0564641
		527	0.633548	0.216626		527	0.547949	0.057205
		528	0.81752	0.249108		528	0.539338	0.0638151
		529	0.562383	0.142771		529	0.520879	0.0516231
		530	0.716435	0.164292		530	0.503472	0.0573191
		531	0.601765	0.153653		531	0.529301	0.0596315
		532	0.700322	0.156787		532	0.511348	0.0608703
		533	1.24111	0.427266		533	0.520508	0.0587215
		534	0.686753	0.170811		534	0.531674	0.0684631
		535	0.564773	0.172418		535	0.537707	0.0617277
		536	0.861604	0.201142		536	0.547431	0.0623668
		537	0.738801	0.182556		537	0.530554	0.0566847
		538	0.733966	0.157902		538	0.541004	0.064004
		539	0.981348	0.373274		539	0.488218	0.0574764
		540	0.637595	0.150236		540	0.515854	0.0473118
		541	0.543082	0.130105		541	0.518425	0.059562
		542	0.982247	0.415371		542	0.516059	0.0716664
		543	0.762984	0.177431		543	0.526591	0.0527306
		544	0.664219	0.211766		544	0.52694	0.068944
		545	0.677987	0.182088		545	0.518592	0.0577334
		546	1.06903	0.469391		546	0.539446	0.0634423
		547	0.888664	0.272294		547	0.469937	0.0652085
		548	0.568301	0.121904		548	0.51703	0.0544852
		549	0.555289	0.128189		549	0.515984	0.0588457
		550	0.505754	0.110932		550	0.537426	0.059315
		551	0.685748	0.177347		551	0.510164	0.0548917
		552	0.452351	0.0825625		552	0.5022	0.0489675
		553	0.566091	0.151115		553	0.535227	0.0629555
		554	0.981792	0.401401		554	0.505881	0.0711772
		555	0.719584	0.173031		555	0.539258	0.0696508
		556	1.10343	0.389122		556	0.526908	0.0650898
		557	0.434729	0.1046		557	0.523335	0.0796826
		558	0.43822	0.0884257		558	0.519819	0.067139
		559	1.13773	0.380704		559	0.52941	0.0437074
		560	0.564258	0.124025		560	0.533211	0.0589315
		561	0.969804	0.474683		561	0.504733	0.0639449
		562	0.480587	0.119647		562	0.48558	0.0586492
		563	1.19871	0.440957		563	0.53131	0.0561028
		564	1.31638	0.501468		564	0.512062	0.0680054
		565	0.460633	0.0887287		565	0.520331	0.0684384
		566	1.04846	0.520667		566	0.495884	0.0486121
		567	0.58758	0.149239		567	0.528653	0.0597278
		568	0.5026	0.0941538		568	0.537097	0.0595854
		569	1.06464	0.41736		569	0.509758	0.0649239
		570	0.744282	0.188128		570	0.478562	0.0547677
		571	0.708708	0.331016		571	0.529915	0.0528561
		572	0.978182	0.409922		572	0.543889	0.0580353
		573	1.11167	0.528895		573	0.511487	0.0692796
		574	0.546584	0.128553		574	0.522991	0.063284
		575	1.28057	0.598404		575	0.505936	0.0479746
		576	1.06607	0.420176		576	0.536379	0.0683997
		577	0.840799	0.397123		577	0.526543	0.0652699
		578	1.39422	0.735821		578	0.532911	0.0745835
		579	1.04565	0.644034		579	0.529702	0.0631278
		580	0.712182	0.203761		580	0.512451	0.0697698
		581	0.730696	0.237261		581	0.53605	0.0552008
		582	0.849147	0.313649		582	0.528813	0.0625664
		583	0.568324	0.161407		583	0.497277	0.0578734
		584	0.627717	0.151967		584	0.527924	0.0475069
		585	0.750695	0.215505		585	0.507419	0.0557818
		586	0.660934	0.153995		586	0.552988	0.059034
		587	0.572539	0.230149		587	0.470069	0.0612317
		588	0.513318	0.148455		588	0.512636	0.064338
		589	0.651955	0.0687177		589	0.494888	0.0558071
		590	0.974545	0.413925		590	0.535682	0.0570331
		591	0.612917	0.196038		591	0.526706	0.064371
		592	0.695914	0.148184		592	0.534431	0.0566972
		593	0.417661	0.0916678		593	0.513477	0.0572736
		594	0.802483	0.299305		594	0.483936	0.0528062
		595	0.472138	0.0935344		595	0.526932	0.0662501
		596	0.39303	0.0630516		596	0.526118	0.0581892
		597	0.772	0.330333		597	0.539725	0.055016
		598	0.401204	0.0600755		598	0.51577	0.0736531
		599	1.05645	0.36458		599	0.522823	0.0561143
		600	0.447147	0.0861612		600	0.539792	0.0610513
		601	0.697826	0.356831		601	0.518101	0.0597117
		602	0.531652	0.0903363		602	0.528133	0.0714907
		603	1.17046	0.528214		603	0.517551	0.0507881
		604	0.880856	0.572023		604	0.571311	0.051383
		605	0.677708	0.194658		605	0.546479	0.0641292
		606	0.451162	0.126936		606	0.524402	0.0616096
		607	0.471349	0.0455277		607	0.506027	0.0636867
		608	0.758782	0.342518		608	0.482811	0.0604173
		609	0.581506	0.103222		609	0.532572	0.059051
		610	0.530825	0.157247		610	0.530856	0.059927
		611	0.646573	0.244322		611	0.518444	0.0697952
		612	1.27098	0.664881		612	0.52529	0.0584847
		613	0.51879	0.0896478		613	0.514706	0.05485
		614	0.789239	0.365819		614	0.532973	0.0672259
		615	1.50397	0.965004		615	0.533947	0.0680136
		616	0.448921	0.107969		616	0.53357	0.0624742
		617	0.66482	0.335535		617	0.558255	0.0542441
		618	0.765932	0.203792		618	0.532014	0.0694748
		619	0.817508	0.299241		619	0.519236	0.0510995
		620	0.558192	0.129278		620	0.546631	0.0515187
		621	0.716509	0.372393		621	0.520828	0.0746259
		622	0.517113	0.0975068		622	0.532461	0.0639588
		623	0.725652	0.293733		623	0.528534	0.0566362
		624	0.359623	0.0832043		624	0.528465	0.0581973
		625	0.388825	0.124197		625	0.51592	0.0548786
		626	1.47128	0.801294		626	0.53934	0.0700082
		627	0.44036	0.153627		627	0.543219	0.0669428
		628	0.619994	0.202609		628	0.521388	0.0744886
		629	0.648876	0.23658		629	0.506042	0.0641881
		630	0.55542	0.140663		630	0.527215	0.0620883
		631	1.20044	0.554623		631	0.516977	0.0570039
		632	0.758582	0.38902		632	0.51645	0.0767594
		633	0.416394	0.101299		633	0.50651	0.0615714
		634	1.06149	0.448327		634	0.516708	0.0527552
		635	0.499183	0.174964		635	0.566017	0.0640551
		636	0.708104	0.236443		636	0.51788	0.0662551
		637	0.515204	0.121286		637	0.509602	0.0754049
		638	1.02368	0.479178		638	0.518781	0.0629539
		639	0.839752	0.442955		639	0.519161	0.0664644
		640	0.549602	0.155792		640	0.543673	0.0723176
		641	1.03815	0.397261		641	0.52962	0.0671377
		642	1.17102	0.557636		642	0.517579	0.0608314
		643	0.723471	0.171451		643	0.530294	0.0638513
		644	1.183	0.562585		644	0.543935	0.0726127
		645	1.49581	0.902893		645	0.540928	0.0747268
		646	0.511105	0.139097		646	0.507207	0.0722244
		647	1.30148	0.551329		647	0.533288	0.0677812
		648	1.01991	0.497263		648	0.504718	0.0644848
		649	1.50224	0.904635		649	0.539209	0.0638726
		650	1.0198	0.20346		650	0.501977	0.070543
		651	1.72843	0.875824		651	0.533556	0.0411799
		652	1.38875	0.630788		652	0.51736	0.0615038
		653	1.49365	0.915976		653	0.529951	0.076213
		654	1.29922	0.643187		654	0.507219	0.0647376
		655	0.59091	0.1209		655	0.536559	0.0679364
		656	1.09407	0.480622		656	0.50427	0.0815808
		657	0.50775	0.101202		657	0.548938	0.0664194
		658	1.02424	0.460834		658	0.526858	0.0636909
		659	0.350743	0.0791411		659	0.540293	0.0612224
		660	0.956428	0.454179		660	0.493609	0.0598322
		661	0.47521	0.105481		661	0.519386	0.0701866
		662	0.492357	0.105274		662	0.515168	0.0711625
		663	0.629421	0.164049		663	0.528947	0.0560854
		664	1.25205	0.432911		664	0.562941	0.0625848
		665	0.839446	0.424071		665	0.526738	0.0651999
		666	1.10572	0.553619		666	0.500844	0.0541568
		667	1.07841	0.565104		667	0.516455	0.0589224
		668	1.57341	0.960723		668	0.524749	0.0771649
		669	1.34859	0.914009		669	0.542268	0.0571558
		670	1.20022	0.756956		670	0.516859	0.0756661
		671	0.724809	0.40466		671	0.50746	0.0610966
		672	1.12058	0.480327		672	0.507054	0.0568243
		673	1.43625	0.74687		673	0.548151	0.0696092
		674	0.786426	0.296043		674	0.507391	0.053899
		675	1.31866	0.578142		675	0.536685	0.0641028
		676	0.738562	0.426186		676	0.53506	0.0714186
		677	1.255	0.639883		677	0.521399	0.0569913
		678	1.01239	0.485665		678	0.502865	0.0535654
		679	1.43407	0.690978		679	0.528864	0.0840637
		680	0.976389	0.462398		680	0.527066	0.0797225
		681	1.15483	0.643255		681	0.499951	0.058259
		682	1.36339	0.525477		682	0.518077	0.0776487
		683	1.47626	0.748563		683	0.506135	0.059707
		684	1.07736	0.566392		684	0.539338	0.0807416
		685	1.32534	0.622158		685	0.531032	0.053231
		686	1.423	0.583495		686	0.525809	0.0669332
		687	1.21099	0.461662		687	0.534354	0.0569574
		688	1.08713	0.453296		688	0.519949	0.0774313
		689	1.47753	0.850318		689	0.526157	0.0682099
		690	1.44869	0.731531		690	0.537518	0.0675108
		691	0.79286	0.328175		691	0.557823	0.0817416
		692	1.04684	0.533975		692	0.518856	0.0690873
		693	1.15446	0.564573		693	0.556432	0.0802826
		694	1.07348	0.457141		694	0.526622	0.0724549
		695	0.849417	0.387588		695	0.553752	0.0641604
		696	0.749712	0.238176		696	0.523809	0.0774374
		697	0.725619	0.220263		697	0.510322	0.0662368
		698	0.699408	0.213567		698	0.483718	0.0580677
		699	0.759474	0.240046		699	0.54594	0.0649256
		700	0.636326	0.170723		700	0.532536	0.0618503
		701	1.04335	0.329068		701	0.524758	0.060743
		702	0.731457	0.261649		702	0.512001	0.0645351
		703	0.833277	0.306123		703	0.487655	0.0571482
		704	0.549319	0.159592		704	0.514899	0.0665279
		705	1.03833	0.352055		705	0.543988	0.0670599
		706	0.86175	0.367939		706	0.530861	0.0778875
		707	0.741348	0.273204		707	0.507929	0.0622739
		708	0.665577	0.278771		708	0.546014	0.0861265
		709	0.434127	0.0818985		709	0.522661	0.0771828
		710	0.955077	0.280673		710	0.551037	0.0718044
		711	0.684633	0.167356		711	0.507904	0.0775929
		712	0.526229	0.186479		712	0.514493	0.0553701
		713	0.614652	0.190223		713	0.528982	0.0776553
		714	0.508033	0.121153		714	0.530999	0.0761627
		715	0.499023	0.149409		715	0.53762	0.0815291
		716	0.543341	0.23266		716	0.516366	0.066064
		717	0.803082	0.460763		717	0.529974	0.0755598
		718	0.72173	0.365665		718	0.528522	0.0625626
		719	0.794134	0.507979		719	0.498248	0.0692408
		720	1.25977	0.621058		720	0.556544	0.068289
		721	0.869119	0.366197		721	0.527827	0.0624805
		722	1.1961	0.710709		722	0.519179	0.0573882
		723	1.3388	0.836936		723	0.530272	0.0685597
		724	0.761667	0.409758		724	0.547154	0.07915
		725	0.85242	0.540214		725	0.528058	0.0576153
		726	1.06712	0.604569		726	0.534631	0.0726786
		727	1.40225	0.582066		727	0.528584	0.0678424
		728	1.76388	0.798346		728	0.514721	0.0747761
		729	1.16635	0.644321		729	0.495765	0.0649948
		730	1.11092	0.488187		730	0.542013	0.0716921
		731	1.05898	0.352451		731	0.527136	0.0824441
		732	1.0346	0.528773		732	0.54591	0.0676192
		733	0.921551	0.459702		733	0.527963	0.0674787
		734	1.3942	0.52507		734	0.529012	0.0743463
		735	1.12185	0.576197		735	0.550396	0.0670264
		736	1.1435	0.355943		736	0.513251	0.0584263
		737	0.872822	0.436344		737	0.530266	0.0708862
		738	1.09842	0.311183		738	0.51922	0.0639045
		739	0.954921	0.423561		739	0.542283	0.0750001
		740	0.79366	0.347615		740	0.519579	0.0590816
		741	1.08246	0.432103		741	0.518891	0.0488431
		742	1.00693	0.35511		742	0.52382	0.075583
		743	1.11185	0.375882		743	0.533872	0.0722464
		744	0.794088	0.256273		744	0.526567	0.0546984
		745	0.844893	0.3546		745	0.535083	0.0683596
		746	1.00986	0.350712		746	0.520558	0.0703074
		747	0.996875	0.335264		747	0.521253	0.0694755
		748	0.496685	0.144356		748	0.519239	0.0755539
		749	0.702008	0.294688		749	0.51988	0.0579164
		750	0.855931	0.222352		750	0.501144	0.0733404
		751	1.37967	0.483706		751	0.534345	0.0826567
		752	0.515295	0.107555		752	0.53133	0.0515461
		753	0.930843	0.385316		753	0.524134	0.0597712
		754	0.65301	0.138194		754	0.507629	0.0561486
		755	0.661499	0.165195		755	0.534976	0.0695622
		756	0.67601	0.160085		756	0.544787	0.0711048
		757	0.785403	0.181993		757	0.532558	0.0698825
		758	0.898576	0.273256		758	0.532233	0.0684244
		759	0.579953	0.164576		759	0.533668	0.0674896
		760	0.757695	0.347426		760	0.51037	0.0657121
		761	0.661478	0.277706		761	0.496924	0.0718625
		762	0.490779	0.12308		762	0.543825	0.0763081
		763	0.460988	0.13101		763	0.534233	0.0691025
		764	0.664202	0.231471		764	0.506792	0.0637189
		765	0.537726	0.206253		765	0.550145	0.0687762
		766	0.804605	0.393666		766	0.515093	0.0822509
		767	1.20043	0.554426		767	0.524697	0.0761875
		768	0.87765	0.34758		768	0.539869	0.0677418
		769	1.22871	0.629001		769	0.524344	0.0799526
		770	1.62786	0.645897		770	0.521081	0.0564143
		771	1.01983	0.345243		771	0.501331	0.0568844
		772	1.25876	0.438401		772	0.513567	0.0698461
		773	1.0498	0.504426		773	0.527402	0.0664177
		774	1.25381	0.555778		774	0.53932	0.0799117
		775	1.3295	0.631751		775	0.526113	0.0636228
		776	1.28122	0.717769		776	0.495168	0.0494668
		777	0.922986	0.408447		777	0.534949	0.0603474
		778	0.701236	0.246809		778	0.532878	0.079646
		779	1.09657	0.558799		779	0.517567	0.0717275
		780	1.10853	0.593334		780	0.504248	0.0577648
		781	0.851826	0.437016		781	0.505024	0.0636628
		782	0.897832	0.41294		782	0.508947	0.0600657
		783	1.03149	0.487969		783	0.555057	0.0826015
		784	0.699946	0.409403		784	0.492518	0.0611071
		785	0.933955	0.681681		785	0.537811	0.0819781
		786	0.691706	0.343508		786	0.524028	0.0696306
		787	0.81165	0.492781		787	0.496589	0.0644602
		788	0.925965	0.485022		788	0.54144	0.0693085
		789	0.505185	0.280319		789	0.581296	0.119379
		790	0.712878	0.351869		790	0.517768	0.0675507
		791	0.854285	0.385555		791	0.505014	0.0654269
		792	0.5041	0.27397		792	0.543658	0.0740645
		793	0.641671	0.338502		793	0.542487	0.0724098
		794	0.692439	0.195468		794	0.504766	0.0676121
		795	0.864505	0.337348		795	0.506148	0.071826
		796	0.623876	0.23279		796	0.52137	0.0463983
		797	0.787197	0.227458		797	0.518484	0.0634179
		798	0.671747	0.157869		798	0.524514	0.0794074
		799	0.884972	0.189839		799	0.530114	0.0533662
		800	0.483497	0.174978		800	0.527851	0.0658394
		801	0.64964	0.220706		801	0.528834	0.0660922
		802	0.594874	0.14173		802	0.521815	0.0829742
		803	0.710222	0.25147		803	0.521604	0.0584282
		804	0.796472	0.207778		804	0.516995	0.0530916
		805	0.693693	0.18569		805	0.536738	0.0883602
		806	1.13297	0.315854		806	0.510761	0.0676546
		807	0.620924	0.129709		807	0.526464	0.0789715
		808	0.476017	0.112221		808	0.536391	0.0675643
		809	0.721587	0.241963		809	0.510604	0.0710683
		810	0.946616	0.403508		810	0.519986	0.0665354
		811	0.707758	0.232508		811	0.538746	0.0671158
		812	0.502875	0.179452		812	0.521038	0.0614637
		813	0.605329	0.255862		813	0.491099	0.0527958
		814	0.365966	0.0822266		814	0.524881	0.070509
		815	0.621206	0.229251		815	0.541333	0.0585849
		816	0.885453	0.492783		816	0.56581	0.108356
		817	0.684805	0.210954		817	0.507919	0.076316
		818	0.91061	0.55471		818	0.542171	0.0711677
		819	1.32816	0.755394		819	0.536788	0.0701748
		820	0.678056	0.230829		820	0.514779	0.0775096
		821	0.943151	0.572409		821	0.541752	0.0972149
		822	1.31298	0.789548		822	0.540608	0.0617069
		823	1.31843	0.59003		823	0.527138	0.0911177
		824	1.01428	0.38004		824	0.538346	0.0893977
		825	1.04022	0.497754		825	0.522865	0.0648694
		826	0.841285	0.498625		826	0.535811	0.0790044
		827	0.986216	0.319122		827	0.505214	0.0762634
		828	0.766757	0.350263		828	0.505011	0.0791356
		200 Hz				200 Hz
		Pulsenumber	Mongolian_Gerbil_NC_input			Pulsenumber	Mongolian_Gerbil_C_input
			AVG	SEM			AVG	SEM
		1	1	0		1	1	0
		2	1.46299	0.183983		2	0.779272	0.0373596
		3	1.96668	0.339346		3	0.726517	0.0472455
		4	2.02714	0.29171		4	0.680379	0.0310269
		5	1.90014	0.297809		5	0.665599	0.0498359
		6	2.01166	0.368565		6	0.663014	0.0433009
		7	2.15401	0.44233		7	0.645141	0.050246
		8	1.89523	0.26264		8	0.657578	0.0417876
		9	2.0805	0.376339		9	0.651915	0.0466917
		10	1.82727	0.352017		10	0.653625	0.0402216
		11	1.93972	0.276841		11	0.623212	0.025759
		12	1.796	0.230774		12	0.657726	0.0447944
		13	1.979	0.35097		13	0.640503	0.0329732
		14	1.84602	0.322042		14	0.646084	0.0447299
		15	1.64106	0.3059		15	0.641784	0.0461851
		16	1.7668	0.291874		16	0.653519	0.0432104
		17	1.46351	0.253061		17	0.642774	0.0462559
		18	1.57092	0.255061		18	0.672752	0.0435075
		19	1.52521	0.280488		19	0.643077	0.0441498
		20	1.58791	0.267301		20	0.654288	0.0345242
		21	1.50844	0.24224		21	0.620025	0.0361095
		22	1.22371	0.242895		22	0.628093	0.0412169
		23	1.32719	0.226827		23	0.651592	0.0401383
		24	1.21503	0.200349		24	0.645042	0.0412259
		25	1.31138	0.218931		25	0.616104	0.0414901
		26	1.18108	0.251303		26	0.651496	0.0439611
		27	1.28766	0.238402		27	0.645028	0.0436825
		28	1.43183	0.398374		28	0.64773	0.0322503
		29	1.11163	0.280279		29	0.633116	0.0347221
		30	1.21878	0.311824		30	0.646824	0.0425575
		31	1.38758	0.303326		31	0.634578	0.0457587
		32	1.40783	0.242336		32	0.648348	0.0392569
		33	1.30321	0.236454		33	0.643284	0.0471362
		34	1.09196	0.201643		34	0.648542	0.040442
		35	1.14191	0.326486		35	0.639046	0.0420266
		36	1.19718	0.283724		36	0.64406	0.0290128
		37	0.98384	0.160189		37	0.619018	0.0401765
		38	1.12872	0.181914		38	0.656421	0.0420339
		39	0.991718	0.255419		39	0.622682	0.0474875
		40	1.01516	0.206364		40	0.649458	0.0316767
		41	1.15638	0.272384		41	0.627855	0.0494687
		42	1.06897	0.193217		42	0.641755	0.0408727
		43	0.888814	0.241623		43	0.633943	0.0442865
		44	0.885539	0.192821		44	0.62785	0.0392566
		45	0.987293	0.235244		45	0.632911	0.0370869
		46	0.84187	0.19911		46	0.613126	0.0371331
		47	0.9068	0.26398		47	0.620926	0.0382957
		48	1.01097	0.214855		48	0.628857	0.0326977
		49	1.10604	0.235905		49	0.629893	0.0352675
		50	0.784126	0.181013		50	0.625064	0.0475129
		51	1.13846	0.241099		51	0.619802	0.0353533
		52	1.13579	0.185412		52	0.659589	0.0399142
		53	0.963679	0.207827		53	0.641309	0.0405093
		54	1.12043	0.242031		54	0.628673	0.0332629
		55	0.93574	0.206902		55	0.637843	0.0370759
		56	0.959792	0.165188		56	0.657199	0.0434691
		57	1.27851	0.320398		57	0.640314	0.045485
		58	1.2218	0.28467		58	0.658937	0.0349493
		59	1.19568	0.268948		59	0.603924	0.0373849
		60	0.983647	0.31731		60	0.600397	0.0389397
		61	0.772746	0.215023		61	0.606561	0.046927
		62	1.15786	0.322375		62	0.635385	0.0353362
		63	1.10042	0.274286		63	0.628307	0.0599005
		64	0.993241	0.254594		64	0.614371	0.0388615
		65	1.10216	0.320244		65	0.622601	0.0404106
		66	0.981331	0.21351		66	0.627112	0.052888
		67	1.2214	0.279707		67	0.621821	0.039406
		68	1.00699	0.254124		68	0.610104	0.0433523
		69	1.10945	0.322238		69	0.618804	0.0489451
		70	1.24499	0.249492		70	0.636079	0.0373763
		71	0.964618	0.241919		71	0.627133	0.0438792
		72	1.01308	0.210899		72	0.624627	0.0395601
		73	0.994638	0.25581		73	0.620222	0.0423923
		74	1.17651	0.263233		74	0.635202	0.0468826
		75	1.1198	0.235937		75	0.617602	0.0346063
		76	1.24684	0.277102		76	0.619814	0.0448308
		77	1.05603	0.250672		77	0.627811	0.0444736
		78	0.890558	0.173204		78	0.620012	0.0364057
		79	1.02333	0.257809		79	0.621207	0.0472864
		80	1.06902	0.238547		80	0.606715	0.0417211
		81	1.21913	0.255633		81	0.650945	0.0444191
		82	0.839662	0.241678		82	0.608318	0.0412328
		83	0.91539	0.237326		83	0.618475	0.0379569
		84	0.91746	0.233558		84	0.646219	0.0404522
		85	0.917302	0.205544		85	0.610272	0.0413836
		86	1.16064	0.277133		86	0.610611	0.0397903
		87	0.981364	0.220845		87	0.606676	0.0306404
		88	1.05204	0.196568		88	0.612049	0.0478094
		89	1.04776	0.197694		89	0.614433	0.0346476
		90	0.973877	0.257547		90	0.602419	0.0549174
		91	0.854719	0.231716		91	0.617492	0.0379723
		92	0.874172	0.156624		92	0.613876	0.0506676
		93	0.972677	0.211707		93	0.620479	0.0526491
		94	0.830202	0.195714		94	0.603709	0.0436178
		95	0.781217	0.18918		95	0.596932	0.0387675
		96	0.868143	0.224431		96	0.613824	0.0319915
		97	0.940205	0.23688		97	0.616869	0.0366593
		98	1.00403	0.25272		98	0.610469	0.0356322
		99	0.745749	0.18173		99	0.590255	0.0385346
		100	0.992739	0.354803		100	0.619444	0.0513041
		101	1.16495	0.297061		101	0.62341	0.0371103
		102	1.33017	0.379417		102	0.608325	0.0436317
		103	1.10454	0.313859		103	0.600759	0.0413778
		104	1.08021	0.330812		104	0.624235	0.0493989
		105	1.17193	0.337985		105	0.586853	0.0470156
		106	0.901669	0.187942		106	0.58604	0.0462134
		107	1.10326	0.260764		107	0.597186	0.0409846
		108	1.26249	0.338703		108	0.588484	0.0446993
		109	1.03841	0.220109		109	0.613031	0.047789
		110	1.22135	0.393048		110	0.614402	0.0439173
		111	0.953741	0.312054		111	0.593655	0.0414157
		112	0.882205	0.209813		112	0.622857	0.0354865
		113	1.27085	0.408241		113	0.611958	0.038124
		114	1.04484	0.266523		114	0.598811	0.0451972
		115	1.01624	0.291898		115	0.626635	0.0348634
		116	1.04333	0.35636		116	0.621387	0.048479
		117	1.07386	0.291926		117	0.57992	0.0405685
		118	1.05226	0.284542		118	0.610688	0.0370501
		119	1.15306	0.265981		119	0.614373	0.0374461
		120	0.792966	0.213914		120	0.609544	0.0464883
		121	0.92291	0.1985		121	0.60603	0.0420602
		122	0.940436	0.192664		122	0.60416	0.0437893
		123	0.910895	0.167252		123	0.589819	0.0382733
		124	0.828307	0.195864		124	0.617459	0.0431349
		125	0.70153	0.156489		125	0.615656	0.0373695
		126	0.908995	0.242922		126	0.593019	0.0458043
		127	0.972954	0.256499		127	0.61713	0.0422175
		128	0.688625	0.134207		128	0.581998	0.0407904
		129	1.15762	0.244895		129	0.599808	0.0425426
		130	0.927974	0.230664		130	0.583318	0.0456963
		131	0.979275	0.178522		131	0.617635	0.0440745
		132	0.876167	0.162844		132	0.584675	0.0337634
		133	1.02392	0.191415		133	0.588704	0.0409369
		134	0.958063	0.167671		134	0.611342	0.0424086
		135	0.884889	0.180118		135	0.582913	0.0410082
		136	0.908176	0.194087		136	0.613374	0.0297107
		137	0.848207	0.21961		137	0.591277	0.039502
		138	1.15118	0.230383		138	0.579731	0.0374225
		139	0.956011	0.199449		139	0.595167	0.0322585
		140	1.02241	0.284434		140	0.593291	0.037778
		141	0.876027	0.202945		141	0.6106	0.0439248
		142	1.08959	0.31548		142	0.600962	0.0319395
		143	0.949228	0.274278		143	0.587393	0.0477887
		144	1.14761	0.308418		144	0.577127	0.0344363
		145	0.844131	0.175461		145	0.580221	0.0440961
		146	0.754684	0.200236		146	0.588355	0.0477372
		147	0.811901	0.195379		147	0.606745	0.0429745
		148	0.972952	0.290254		148	0.580823	0.0377697
		149	1.05878	0.332556		149	0.602778	0.0392297
		150	0.930618	0.259629		150	0.575964	0.0240541
		151	0.899269	0.225162		151	0.595563	0.0473429
		152	0.933752	0.290469		152	0.621973	0.0377276
		153	1.1088	0.414123		153	0.579395	0.0517834
		154	0.942899	0.179832		154	0.586845	0.0408408
		155	0.802848	0.164381		155	0.569565	0.0555716
		156	0.85679	0.202969		156	0.612373	0.0406574
		157	1.47339	0.34309		157	0.583389	0.0478644
		158	0.992605	0.212624		158	0.592253	0.0459585
		159	1.10842	0.288632		159	0.581962	0.0441839
		160	0.935239	0.22939		160	0.564521	0.0397418
		161	1.10601	0.280391		161	0.579654	0.0443022
		162	1.14779	0.20926		162	0.571029	0.0386238
		163	1.08567	0.262184		163	0.595258	0.0405507
		164	1.15788	0.226657		164	0.589537	0.0483512
		165	0.975989	0.186685		165	0.574806	0.0401645
		166	1.15888	0.233603		166	0.570899	0.0373817
		167	0.874963	0.242149		167	0.578831	0.046304
		168	0.973367	0.20434		168	0.583629	0.0268318
		169	0.90907	0.219482		169	0.586459	0.0421606
		170	0.884623	0.192144		170	0.583747	0.0458807
		171	0.90893	0.224633		171	0.582265	0.044924
		172	0.805568	0.192031		172	0.586305	0.0429403
		173	0.843962	0.245354		173	0.596626	0.0335694
		174	0.93241	0.187745		174	0.591886	0.0442406
		175	0.869094	0.213004		175	0.605212	0.0368145
		176	0.952381	0.18423		176	0.592351	0.0436648
		177	1.07884	0.206171		177	0.572683	0.0409439
		178	1.23186	0.37044		178	0.601869	0.0437703
		179	0.875667	0.187324		179	0.586092	0.0429864
		180	0.647706	0.146818		180	0.58146	0.0486968
		181	0.746523	0.164254		181	0.567362	0.0410762
		182	0.954546	0.221694		182	0.546591	0.0448867
		183	0.784285	0.151654		183	0.587797	0.0390476
		184	0.961523	0.184468		184	0.601387	0.0452377
		185	0.810747	0.189759		185	0.582753	0.0393074
		186	0.716076	0.158732		186	0.581205	0.0497674
		187	1.09051	0.196721		187	0.568309	0.0361221
		188	0.964351	0.249139		188	0.577776	0.0291977
		189	0.900555	0.175423		189	0.562234	0.0474033
		190	0.966622	0.236623		190	0.588994	0.0399076
		191	0.995243	0.251697		191	0.592556	0.0455192
		192	1.01008	0.327923		192	0.587233	0.0378928
		193	1.13888	0.254428		193	0.570848	0.0360894
		194	0.976072	0.191306		194	0.595543	0.0419461
		195	1.16399	0.30051		195	0.570619	0.0450313
		196	1.05528	0.249555		196	0.543818	0.0329344
		197	1.31985	0.318031		197	0.585826	0.0501832
		198	1.22376	0.355659		198	0.570313	0.0451809
		199	1.08927	0.271453		199	0.570636	0.0426828
		200	1.12053	0.337828		200	0.581232	0.0471215
		201	1.19386	0.330507		201	0.545533	0.039804
		202	0.816267	0.233849		202	0.565445	0.0390723
		203	0.909011	0.240118		203	0.565818	0.0363824
		204	0.965125	0.189986		204	0.561286	0.0437109
		205	1.13594	0.314557		205	0.576587	0.0441657
		206	1.12555	0.296761		206	0.569639	0.0322627
		207	1.38748	0.356669		207	0.565768	0.0384721
		208	0.888198	0.244576		208	0.575025	0.0428645
		209	1.0981	0.252712		209	0.559273	0.0432939
		210	0.957214	0.265585		210	0.572917	0.0409046
		211	1.01133	0.237229		211	0.57672	0.0384707
		212	0.905872	0.229567		212	0.568104	0.0339939
		213	1.00149	0.261219		213	0.565041	0.0439673
		214	0.895798	0.170834		214	0.572764	0.0376707
		215	0.921306	0.21632		215	0.593286	0.0400964
		216	0.897739	0.205564		216	0.535972	0.0424763
		217	1.05904	0.242322		217	0.578007	0.0394833
		218	0.863564	0.237979		218	0.551751	0.0428285
		219	1.00562	0.34311		219	0.559153	0.039899
		220	0.967765	0.17017		220	0.571991	0.0447762
		221	1.09375	0.252485		221	0.565097	0.0421976
		222	0.795242	0.173523		222	0.556587	0.0420018
		223	1.07632	0.224796		223	0.550712	0.0327804
		224	0.860656	0.145618		224	0.580882	0.0395988
		225	0.859426	0.162539		225	0.560099	0.029809
		226	0.909814	0.130538		226	0.562268	0.0454583
		227	0.877691	0.212338		227	0.551361	0.0446715
		228	0.920351	0.201211		228	0.579511	0.0516852
		229	0.769976	0.158893		229	0.541016	0.0397225
		230	0.751944	0.13999		230	0.574292	0.0427705
		231	0.852792	0.260527		231	0.547479	0.044032
		232	1.02447	0.132912		232	0.578306	0.0496003
		233	0.827417	0.187694		233	0.577708	0.0392222
		234	0.831896	0.189988		234	0.563018	0.0403201
		235	0.685581	0.102561		235	0.552748	0.0521148
		236	0.756279	0.144313		236	0.569213	0.0429856
		237	0.764158	0.187435		237	0.56364	0.0452064
		238	1.04134	0.244645		238	0.558802	0.0392141
		239	0.778706	0.177306		239	0.573562	0.0450402
		240	0.892701	0.232228		240	0.555862	0.0360385
		241	0.949488	0.239914		241	0.577752	0.0491212
		242	1.07572	0.241296		242	0.578536	0.0360328
		243	0.917756	0.276289		243	0.549232	0.0449128
		244	0.974167	0.2313		244	0.552703	0.0449279
		245	0.869302	0.280235		245	0.572079	0.0410891
		246	0.798063	0.209907		246	0.560032	0.0410992
		247	0.944791	0.231955		247	0.575774	0.0473246
		248	0.908028	0.259993		248	0.575483	0.0409234
		249	0.830119	0.194409		249	0.574141	0.0454614
		250	1.10011	0.288945		250	0.543155	0.0525749
		251	0.826084	0.299548		251	0.581991	0.0424901
		252	0.933002	0.316645		252	0.565147	0.0459083
		253	1.06402	0.337596		253	0.558937	0.0409452
		254	0.960171	0.359859		254	0.571467	0.0383874
		255	0.787401	0.182121		255	0.561565	0.0361315
		256	0.74992	0.267065		256	0.546658	0.0463321
		257	0.916273	0.368298		257	0.571085	0.0468061
		258	0.958915	0.276909		258	0.571512	0.0427417
		259	0.822964	0.23633		259	0.533048	0.0523725
		260	0.922294	0.280292		260	0.537099	0.0396971
		261	0.922462	0.359647		261	0.567386	0.0496684
		262	0.82891	0.168124		262	0.557194	0.0402161
		263	0.890888	0.275839		263	0.561817	0.0397071
		264	0.843922	0.205419		264	0.567976	0.0495325
		265	0.773714	0.151666		265	0.565969	0.0436102
		266	0.978031	0.333446		266	0.560593	0.0387062
		267	0.92679	0.210671		267	0.584248	0.0425214
		268	0.934979	0.260637		268	0.566697	0.0391189
		269	0.838761	0.217867		269	0.544045	0.0491682
		270	0.813216	0.194522		270	0.553157	0.0384307
		271	0.908629	0.186553		271	0.552335	0.0409355
		272	0.935157	0.206576		272	0.542807	0.0361843
		273	0.672192	0.155262		273	0.567683	0.0399085
		274	0.788729	0.164609		274	0.563373	0.0423665
		275	0.930947	0.220722		275	0.542439	0.0378327
		276	0.87744	0.230584		276	0.569141	0.0425395
		277	0.884513	0.243964		277	0.549904	0.0507045
		278	0.832955	0.388833		278	0.557108	0.0413492
		279	0.629974	0.11969		279	0.550409	0.0375483
		280	0.845448	0.261442		280	0.584365	0.0487354
		281	0.706718	0.159265		281	0.574782	0.0429886
		282	0.845176	0.155974		282	0.55201	0.0554048
		283	0.692771	0.167501		283	0.576106	0.0495155
		284	0.850954	0.382522		284	0.582783	0.0374275
		285	0.568201	0.0988468		285	0.560964	0.0437078
		286	0.601872	0.172826		286	0.564841	0.0472354
		287	1.08756	0.273834		287	0.558969	0.0403212
		288	0.614421	0.189414		288	0.56215	0.0509865
		289	0.519759	0.122565		289	0.558268	0.0508475
		290	0.577212	0.128445		290	0.577502	0.0448258
		291	0.899454	0.230153		291	0.584078	0.0370018
		292	0.752679	0.172228		292	0.543092	0.0415224
		293	0.719784	0.195692		293	0.57153	0.0346705
		294	1.11123	0.349092		294	0.537734	0.0428458
		295	0.923204	0.234643		295	0.55429	0.0428057
		296	0.859335	0.29703		296	0.56558	0.0468927
		297	0.837543	0.316203		297	0.552249	0.0436462
		298	0.553837	0.104127		298	0.562316	0.0368991
		299	0.975208	0.254637		299	0.56018	0.0428505
		300	0.978525	0.12555		300	0.557625	0.0542677
		301	0.722253	0.231702		301	0.544533	0.0449381
		302	0.77909	0.243781		302	0.590328	0.0466983
		303	1.13005	0.253044		303	0.55273	0.0613921
		304	0.862023	0.247276		304	0.576826	0.0438405
		305	1.09413	0.365378		305	0.577885	0.0363139
		306	1.47853	0.369351		306	0.529887	0.0476365
		307	0.906934	0.25328		307	0.567187	0.0459678
		308	0.671426	0.140639		308	0.553303	0.0490869
		309	0.969019	0.294921		309	0.55205	0.0459772
		310	1.09671	0.356272		310	0.58523	0.0505263
		311	0.891725	0.254373		311	0.550358	0.0479569
		312	1.03902	0.24253		312	0.536141	0.0517831
		313	0.992829	0.231617		313	0.576368	0.0301208
		314	0.943556	0.276633		314	0.585617	0.0509149
		315	1.0159	0.22551		315	0.578394	0.0508351
		316	0.683603	0.204412		316	0.551958	0.0457102
		317	0.947912	0.285354		317	0.571401	0.0466684
		318	1.02193	0.328034		318	0.560286	0.0477608
		319	1.01913	0.277774		319	0.548124	0.0409229
		320	0.858654	0.223519		320	0.579566	0.0466753
		321	1.22021	0.341812		321	0.53975	0.0496525
		322	0.736657	0.163137		322	0.545088	0.0432049
		323	1.04925	0.350169		323	0.570239	0.0486575
		324	0.987974	0.228885		324	0.557612	0.0449997
		325	1.13702	0.290581		325	0.550386	0.0500423
		326	1.13008	0.343447		326	0.531728	0.0511478
		327	0.938362	0.226553		327	0.559662	0.0424109
		328	0.717009	0.17191		328	0.562749	0.0425315
		329	0.746239	0.20909		329	0.576123	0.0504436
		330	0.954938	0.25131		330	0.558562	0.0422125
		331	0.595618	0.128656		331	0.566122	0.0519526
		332	0.692664	0.162371		332	0.55403	0.0474283
		333	0.710483	0.177242		333	0.538701	0.0494024
		334	0.698571	0.188184		334	0.585019	0.0463291
		335	0.685476	0.180961		335	0.541795	0.040951
		336	0.986855	0.188847		336	0.532279	0.0456763
		337	0.666957	0.133888		337	0.554072	0.0471434
		338	0.703102	0.150054		338	0.56404	0.0485503
		339	0.763782	0.196287		339	0.562434	0.0489726
		340	0.825648	0.190523		340	0.555166	0.0444181
		341	0.845176	0.227174		341	0.573386	0.0490427
		342	0.912776	0.302972		342	0.565091	0.0502503
		343	1.01649	0.322521		343	0.544394	0.0470133
		344	0.853056	0.271413		344	0.539513	0.0455086
		345	0.674398	0.260155		345	0.517104	0.0490379
		346	1.16997	0.318361		346	0.552321	0.0497872
		347	0.960152	0.400143		347	0.55303	0.0367378
		348	1.01471	0.309635		348	0.54521	0.0431209
		349	0.659705	0.163136		349	0.54037	0.0505723
		350	0.625305	0.126362		350	0.564137	0.0415827
		351	1.16732	0.279676		351	0.565651	0.0438199
		352	0.791985	0.166637		352	0.53158	0.0411011
		353	0.718878	0.157011		353	0.552659	0.0545243
		354	0.937079	0.208393		354	0.558003	0.0438782
		355	0.664633	0.163217		355	0.554839	0.0471473
		356	0.649827	0.176866		356	0.565607	0.0484579
		357	0.854804	0.198438		357	0.560321	0.0516921
		358	0.681775	0.12445		358	0.55825	0.0448768
		359	0.889974	0.177965		359	0.546807	0.0406978
		360	0.658474	0.178063		360	0.536387	0.0397633
		361	0.628145	0.191289		361	0.547231	0.0497758
		362	0.882176	0.217083		362	0.544831	0.0508917
		363	0.627625	0.132996		363	0.550351	0.0492775
		364	0.620434	0.112789		364	0.54671	0.042794
		365	0.597094	0.0913064		365	0.573193	0.0402295
		366	1.09115	0.253079		366	0.573406	0.0382137
		367	0.664462	0.104082		367	0.557206	0.0474971
		368	0.69866	0.167651		368	0.558999	0.0501341
		369	0.691791	0.150616		369	0.564386	0.0445517
		370	0.718757	0.155576		370	0.557533	0.0567704
		371	0.703826	0.120516		371	0.555515	0.0386726
		372	0.819061	0.211922		372	0.559341	0.0480633
		373	0.508027	0.129299		373	0.543097	0.0315079
		374	0.762661	0.241034		374	0.529883	0.0385557
		375	0.828437	0.178757		375	0.539732	0.0520916
		376	0.54081	0.0751857		376	0.540662	0.0457046
		377	0.645727	0.211847		377	0.557642	0.0422047
		378	0.697821	0.195024		378	0.540449	0.0435422
		379	0.775436	0.152679		379	0.588842	0.0487124
		380	0.872949	0.282301		380	0.573342	0.0553234
		381	0.846795	0.19103		381	0.534619	0.0351662
		382	0.822878	0.148495		382	0.555611	0.0486354
		383	0.891166	0.223705		383	0.516502	0.0401158
		384	0.809724	0.216755		384	0.560447	0.0385116
		385	1.14255	0.433381		385	0.548123	0.0560729
		386	1.00405	0.349712		386	0.553334	0.0474084
		387	0.839875	0.240893		387	0.555675	0.0415575
		388	1.35142	0.494466		388	0.537617	0.0421649
		389	0.638785	0.179643		389	0.550911	0.0438002
		390	0.932674	0.342115		390	0.542558	0.0459117
		391	1.08519	0.269636		391	0.558485	0.0312273
		392	0.711996	0.17724		392	0.546719	0.0351907
		393	1.14046	0.253166		393	0.565361	0.0481209
		394	1.00723	0.3502		394	0.53237	0.0489869
		395	0.801297	0.342583		395	0.516558	0.0453066
		396	0.576285	0.114021		396	0.570693	0.0508577
		397	0.832011	0.202472		397	0.553602	0.0419557
		398	0.842275	0.14522		398	0.543916	0.046921
		399	0.710151	0.141546		399	0.542607	0.048705
		400	0.721162	0.257418		400	0.535982	0.0280179
		401	0.899647	0.359591		401	0.548988	0.0531255
		402	1.24492	0.581832		402	0.482673	0.0505917
		403	0.631174	0.192566		403	0.421819	0.046067
		404	1.46874	0.965911		404	0.389767	0.0550608
		405	0.667643	0.227358		405	0.387419	0.0526881
		406	1.15314	0.638114		406	0.358333	0.0456363
		407	1.11261	0.417357		407	0.350114	0.054274
		408	0.800261	0.184992		408	0.352042	0.0526533
		409	1.19043	0.657018		409	0.313392	0.042271
		410	0.851546	0.193909		410	0.325632	0.0513035
		411	0.841036	0.374494		411	0.319456	0.0455687
		412	0.939615	0.348046		412	0.314426	0.0322842
		413	0.792733	0.215379		413	0.294786	0.0443106
		414	0.754727	0.197873		414	0.315369	0.0480208
		415	0.686374	0.156136		415	0.300293	0.051345
		416	0.855374	0.165938		416	0.293759	0.0404675
		417	0.685317	0.225352		417	0.272535	0.0416922
		418	0.785188	0.203371		418	0.262577	0.0291046
		419	0.775777	0.245859		419	0.259609	0.0330819
		420	0.599816	0.155991		420	0.261135	0.0367729
		421	0.706053	0.17977		421	0.251905	0.0341548
		422	0.714753	0.283056		422	0.265602	0.0466837
		423	0.93126	0.324337		423	0.227463	0.0241084
		424	0.634744	0.200691		424	0.261665	0.0321168
		425	0.590826	0.182258		425	0.274487	0.043467
		426	0.665085	0.161987		426	0.247903	0.0358825
		427	0.687662	0.237134		427	0.244626	0.030942
		428	0.942457	0.216637		428	0.256259	0.0355977
		429	0.480154	0.133257		429	0.259761	0.0371297
		430	0.653602	0.231321		430	0.689457	0.0676362
		431	0.962739	0.318172		431	0.621337	0.0574687
		432	0.781914	0.392267		432	0.57896	0.0621177
		433	0.779225	0.35899		433	0.584512	0.0515415
		434	0.564825	0.317317		434	0.536881	0.0488363
		435	0.590607	0.185959		435	0.529089	0.0432146
		436	0.554331	0.0835394		436	0.525369	0.0369125
		437	0.668328	0.0457071		437	0.550819	0.0563909
		438	0.377107	0.0913338		438	0.55301	0.0511837
		439	0.454712	0.0680533		439	0.532702	0.0464986
		440	0.611217	0.138695		440	0.492406	0.046309
		441	0.549681	0.142691		441	0.551255	0.0416912
		442	0.335987	0.0770705		442	0.524223	0.0523499
		443	0.478364	0.202575		443	0.540276	0.050735
		444	0.447958	0.103328		444	0.511641	0.0407485
		445	0.543469	0.143842		445	0.541834	0.0370586
		446	0.488318	0.0841165		446	0.537341	0.0496779
		447	0.529071	0.0941697		447	0.531538	0.044177
		448	0.438111	0.0978098		448	0.528377	0.0400412
		449	0.575096	0.183427		449	0.508007	0.0496714
		450	0.343954	0.0863015		450	0.540167	0.0527092
		451	0.636013	0.104281		451	0.53857	0.0519437
		452	0.577064	0.126109		452	0.526538	0.05071
		453	0.720542	0.209344		453	0.554561	0.0443771
		454	0.462229	0.0955088		454	0.545069	0.0468324
		455	0.467247	0.109666		455	0.538085	0.0402032
		456	0.638941	0.119607		456	0.540045	0.0521131
		457	0.830088	0.27907		457	0.542838	0.0514933
		458	0.586413	0.151123		458	0.559639	0.0420466
		459	0.527772	0.149667		459	0.530853	0.0389515
		460	0.629872	0.150622		460	0.523765	0.0524469
		461	0.55603	0.112579		461	0.54514	0.0453149
		462	0.588385	0.198313		462	0.536822	0.0504797
		463	0.537045	0.204262		463	0.520721	0.0520355
		464	0.614963	0.161669		464	0.535944	0.0458003
		465	0.37418	0.126601		465	0.516331	0.0486397
		466	0.472385	0.132355		466	0.514951	0.056815
		467	0.618833	0.162179		467	0.524274	0.0501028
		468	0.596378	0.173902		468	0.534335	0.0404037
		469	0.695404	0.300683		469	0.535795	0.0330796
		470	0.572585	0.200193		470	0.531165	0.0476285
		471	0.532655	0.141816		471	0.514889	0.04816
		472	0.563484	0.126081		472	0.508245	0.039342
		473	0.748281	0.222605		473	0.562239	0.0478256
		474	0.619036	0.14124		474	0.504817	0.0445945
		475	0.715076	0.166772		475	0.521675	0.0419036
		476	0.602116	0.13387		476	0.570067	0.0524585
		477	0.960717	0.379928		477	0.554845	0.044486
		478	1.19535	0.394517		478	0.520758	0.0436007
		479	0.727574	0.144135		479	0.520066	0.0361422
		480	0.776639	0.341737		480	0.534277	0.0426839
		481	0.707812	0.176434		481	0.542813	0.056755
		482	0.572626	0.128447		482	0.534988	0.0510336
		483	0.510222	0.15906		483	0.515537	0.0458598
		484	0.79326	0.183044		484	0.525483	0.0469961
		485	0.634549	0.101089		485	0.522925	0.0396093
		486	0.50159	0.0875656		486	0.528143	0.0545569
		487	0.739545	0.24696		487	0.555821	0.0490032
		488	0.76008	0.153586		488	0.559474	0.0484555
		489	0.617914	0.101789		489	0.539693	0.0459248
		490	0.70258	0.169415		490	0.545078	0.0517508
		491	0.584564	0.111882		491	0.538665	0.0452884
		492	0.569993	0.122143		492	0.55535	0.0471424
		493	0.455076	0.0827717		493	0.515523	0.03773
		494	0.399794	0.110751		494	0.514274	0.0416575
		495	0.556559	0.0898811		495	0.549511	0.0471327
		496	0.621479	0.145302		496	0.556361	0.0493974
		497	0.376543	0.126257		497	0.529704	0.0501833
		498	0.461293	0.115349		498	0.549235	0.0450545
		499	0.481377	0.131695		499	0.536396	0.0515181
		500	0.788417	0.180281		500	0.529556	0.0464943
		501	0.50811	0.129541		501	0.561461	0.0450404
		502	0.486825	0.0982437		502	0.534459	0.047505
		503	0.570054	0.152769		503	0.525858	0.0474707
		504	0.46251	0.107102		504	0.528803	0.0443338
		505	0.483925	0.135118		505	0.547113	0.0504762
		506	0.600349	0.0869394		506	0.550845	0.0437805
		507	0.581368	0.199012		507	0.537418	0.0462135
		508	0.462983	0.115601		508	0.549638	0.042847
		509	0.562868	0.142644		509	0.53388	0.0579645
		510	0.719499	0.223988		510	0.555175	0.0511761
		511	0.440988	0.113346		511	0.533945	0.0472017
		512	0.525321	0.0767979		512	0.512718	0.0515607
		513	0.718483	0.147205		513	0.543979	0.0599649
		514	0.904206	0.295809		514	0.538637	0.0565135
		515	0.390781	0.0928643		515	0.560981	0.0358587
		516	0.585615	0.131238		516	0.537092	0.05059
		517	0.580219	0.25904		517	0.532753	0.0492974
		518	0.536476	0.117258		518	0.540243	0.0580902
		519	0.535158	0.122962		519	0.538449	0.0529148
		520	0.569897	0.121933		520	0.546241	0.0485322
		521	0.475522	0.124266		521	0.512048	0.0529445
		522	0.527942	0.136001		522	0.530472	0.0487535
		523	0.752342	0.220772		523	0.538321	0.0444373
		524	0.458051	0.155337		524	0.533356	0.049994
		525	0.576285	0.200517		525	0.54419	0.0494071
		526	0.663846	0.149176		526	0.545557	0.0472195
		527	0.633548	0.216626		527	0.523353	0.0426523
		528	0.81752	0.249108		528	0.53795	0.0482235
		529	0.562383	0.142771		529	0.524143	0.043545
		530	0.716435	0.164292		530	0.530908	0.0513749
		531	0.601765	0.153653		531	0.536927	0.043241
		532	0.700322	0.156787		532	0.538169	0.0454661
		533	1.24111	0.427266		533	0.530823	0.0481747
		534	0.686753	0.170811		534	0.507151	0.0498599
		535	0.564773	0.172418		535	0.558661	0.0557529
		536	0.861604	0.201142		536	0.565804	0.0483751
		537	0.738801	0.182556		537	0.557606	0.0440766
		538	0.733966	0.157902		538	0.529846	0.0459728
		539	0.981348	0.373274		539	0.554531	0.0523254
		540	0.637595	0.150236		540	0.538738	0.0504326
		541	0.543082	0.130105		541	0.557661	0.0415651
		542	0.982247	0.415371		542	0.531893	0.0600925
		543	0.762984	0.177431		543	0.527958	0.0537796
		544	0.664219	0.211766		544	0.545465	0.0472982
		545	0.677987	0.182088		545	0.554304	0.0558263
		546	1.06903	0.469391		546	0.544883	0.0536001
		547	0.888664	0.272294		547	0.536884	0.0523106
		548	0.568301	0.121904		548	0.533729	0.0582111
		549	0.555289	0.128189		549	0.56117	0.0501947
		550	0.505754	0.110932		550	0.562428	0.0550207
		551	0.685748	0.177347		551	0.545535	0.0494832
		552	0.452351	0.0825625		552	0.55396	0.0534163
		553	0.566091	0.151115		553	0.53786	0.0598035
		554	0.981792	0.401401		554	0.562738	0.0465474
		555	0.719584	0.173031		555	0.54951	0.0405182
		556	1.10343	0.389122		556	0.53078	0.0472779
		557	0.434729	0.1046		557	0.524342	0.0502484
		558	0.43822	0.0884257		558	0.556522	0.0499629
		559	1.13773	0.380704		559	0.556882	0.0481077
		560	0.564258	0.124025		560	0.566794	0.0484233
		561	0.969804	0.474683		561	0.549176	0.0621619
		562	0.480587	0.119647		562	0.551495	0.0502983
		563	1.19871	0.440957		563	0.546865	0.0550117
		564	1.31638	0.501468		564	0.552111	0.0539697
		565	0.460633	0.0887287		565	0.545449	0.0457738
		566	1.04846	0.520667		566	0.551217	0.0518788
		567	0.58758	0.149239		567	0.547407	0.0505238
		568	0.5026	0.0941538		568	0.555743	0.0624202
		569	1.06464	0.41736		569	0.531298	0.0493172
		570	0.744282	0.188128		570	0.537893	0.0517758
		571	0.708708	0.331016		571	0.555823	0.0506433
		572	0.978182	0.409922		572	0.569217	0.0468282
		573	1.11167	0.528895		573	0.538803	0.048709
		574	0.546584	0.128553		574	0.549139	0.0465546
		575	1.28057	0.598404		575	0.521895	0.0489649
		576	1.06607	0.420176		576	0.553129	0.0577406
		577	0.840799	0.397123		577	0.546502	0.0527775
		578	1.39422	0.735821		578	0.538982	0.0475819
		579	1.04565	0.644034		579	0.530975	0.0488966
		580	0.712182	0.203761		580	0.535513	0.0492631
		581	0.730696	0.237261		581	0.565903	0.0519074
		582	0.849147	0.313649		582	0.542807	0.0462038
		583	0.568324	0.161407		583	0.52542	0.0585769
		584	0.627717	0.151967		584	0.551672	0.0404165
		585	0.750695	0.215505		585	0.531234	0.050463
		586	0.660934	0.153995		586	0.549852	0.0585547
		587	0.572539	0.230149		587	0.542135	0.0462334
		588	0.513318	0.148455		588	0.554192	0.0624089
		589	0.651955	0.0687177		589	0.534488	0.046962
		590	0.974545	0.413925		590	0.534707	0.0478996
		591	0.612917	0.196038		591	0.535536	0.0455848
		592	0.695914	0.148184		592	0.545289	0.0479288
		593	0.417661	0.0916678		593	0.526409	0.048653
		594	0.802483	0.299305		594	0.530167	0.0525838
		595	0.472138	0.0935344		595	0.566402	0.0587899
		596	0.39303	0.0630516		596	0.574463	0.0561187
		597	0.772	0.330333		597	0.529847	0.04269
		598	0.401204	0.0600755		598	0.522548	0.0472607
		599	1.05645	0.36458		599	0.520529	0.0602487
		600	0.447147	0.0861612		600	0.527006	0.0522015
		601	0.697826	0.356831		601	0.550656	0.0546329
		602	0.531652	0.0903363		602	0.519293	0.0536849
		603	1.17046	0.528214		603	0.570558	0.0434932
		604	0.880856	0.572023		604	0.551171	0.0491229
		605	0.677708	0.194658		605	0.544892	0.0444027
		606	0.451162	0.126936		606	0.52981	0.0598818
		607	0.471349	0.0455277		607	0.571937	0.05475
		608	0.758782	0.342518		608	0.553715	0.0551477
		609	0.581506	0.103222		609	0.53824	0.0497756
		610	0.530825	0.157247		610	0.536458	0.0551506
		611	0.646573	0.244322		611	0.535455	0.0496197
		612	1.27098	0.664881		612	0.51244	0.0585514
		613	0.51879	0.0896478		613	0.528784	0.0534838
		614	0.789239	0.365819		614	0.538501	0.0520421
		615	1.50397	0.965004		615	0.534272	0.0451796
		616	0.448921	0.107969		616	0.562227	0.0587272
		617	0.66482	0.335535		617	0.540284	0.0565597
		618	0.765932	0.203792		618	0.556865	0.0591753
		619	0.817508	0.299241		619	0.527279	0.0442087
		620	0.558192	0.129278		620	0.52158	0.0511886
		621	0.716509	0.372393		621	0.548166	0.0475176
		622	0.517113	0.0975068		622	0.542894	0.0494457
		623	0.725652	0.293733		623	0.541547	0.0553097
		624	0.359623	0.0832043		624	0.562857	0.0577552
		625	0.388825	0.124197		625	0.534769	0.0499258
		626	1.47128	0.801294		626	0.561409	0.0510719
		627	0.44036	0.153627		627	0.534422	0.0458651
		628	0.619994	0.202609		628	0.533775	0.0507901
		629	0.648876	0.23658		629	0.547317	0.0594981
		630	0.55542	0.140663		630	0.555557	0.05251
		631	1.20044	0.554623		631	0.567985	0.0452793
		632	0.758582	0.38902		632	0.532238	0.0517956
		633	0.416394	0.101299		633	0.546028	0.04778
		634	1.06149	0.448327		634	0.539772	0.0426177
		635	0.499183	0.174964		635	0.553319	0.0547969
		636	0.708104	0.236443		636	0.55486	0.043332
		637	0.515204	0.121286		637	0.563751	0.0577217
		638	1.02368	0.479178		638	0.564064	0.0579549
		639	0.839752	0.442955		639	0.529149	0.0557474
		640	0.549602	0.155792		640	0.554207	0.0580204
		641	1.03815	0.397261		641	0.528942	0.0566478
		642	1.17102	0.557636		642	0.537919	0.0581535
		643	0.723471	0.171451		643	0.559558	0.050171
		644	1.183	0.562585		644	0.541621	0.0492105
		645	1.49581	0.902893		645	0.557876	0.0473459
		646	0.511105	0.139097		646	0.547373	0.0517737
		647	1.30148	0.551329		647	0.551748	0.0530659
		648	1.01991	0.497263		648	0.546529	0.0488364
		649	1.50224	0.904635		649	0.548641	0.049016
		650	1.0198	0.20346		650	0.53277	0.0461422
		651	1.72843	0.875824		651	0.560646	0.053594
		652	1.38875	0.630788		652	0.52161	0.0535831
		653	1.49365	0.915976		653	0.533757	0.0548051
		654	1.29922	0.643187		654	0.542885	0.0468839
		655	0.59091	0.1209		655	0.556222	0.0616034
		656	1.09407	0.480622		656	0.535435	0.0454956
		657	0.50775	0.101202		657	0.553981	0.0580209
		658	1.02424	0.460834		658	0.55617	0.0567154
		659	0.350743	0.0791411		659	0.54168	0.0506253
		660	0.956428	0.454179		660	0.537106	0.0559631
		661	0.47521	0.105481		661	0.518025	0.0553351
		662	0.492357	0.105274		662	0.553867	0.0575653
		663	0.629421	0.164049		663	0.551927	0.058405
		664	1.25205	0.432911		664	0.536513	0.0538183
		665	0.839446	0.424071		665	0.53996	0.0580288
		666	1.10572	0.553619		666	0.572019	0.0547373
		667	1.07841	0.565104		667	0.544191	0.059291
		668	1.57341	0.960723		668	0.54337	0.0522356
		669	1.34859	0.914009		669	0.543321	0.0604301
		670	1.20022	0.756956		670	0.567757	0.0499983
		671	0.724809	0.40466		671	0.555488	0.0595629
		672	1.12058	0.480327		672	0.555252	0.0543803
		673	1.43625	0.74687		673	0.51454	0.0494177
		674	0.786426	0.296043		674	0.549944	0.0530309
		675	1.31866	0.578142		675	0.530047	0.0472846
		676	0.738562	0.426186		676	0.554234	0.0568737
		677	1.255	0.639883		677	0.541782	0.0438492
		678	1.01239	0.485665		678	0.538741	0.0622292
		679	1.43407	0.690978		679	0.559902	0.0540419
		680	0.976389	0.462398		680	0.533405	0.0553003
		681	1.15483	0.643255		681	0.545985	0.0496304
		682	1.36339	0.525477		682	0.559545	0.0598031
		683	1.47626	0.748563		683	0.539898	0.0522234
		684	1.07736	0.566392		684	0.536127	0.0526225
		685	1.32534	0.622158		685	0.55184	0.0460337
		686	1.423	0.583495		686	0.514742	0.0544865
		687	1.21099	0.461662		687	0.549406	0.0535362
		688	1.08713	0.453296		688	0.560458	0.052021
		689	1.47753	0.850318		689	0.565483	0.0510467
		690	1.44869	0.731531		690	0.533525	0.0426728
		691	0.79286	0.328175		691	0.543401	0.0584064
		692	1.04684	0.533975		692	0.529652	0.0536459
		693	1.15446	0.564573		693	0.542834	0.0481937
		694	1.07348	0.457141		694	0.542927	0.0502037
		695	0.849417	0.387588		695	0.533765	0.0583282
		696	0.749712	0.238176		696	0.530512	0.044562
		697	0.725619	0.220263		697	0.524942	0.0439294
		698	0.699408	0.213567		698	0.539932	0.0488903
		699	0.759474	0.240046		699	0.549891	0.0501261
		700	0.636326	0.170723		700	0.528389	0.0570255
		701	1.04335	0.329068		701	0.536453	0.046493
		702	0.731457	0.261649		702	0.557184	0.0532888
		703	0.833277	0.306123		703	0.55181	0.0587939
		704	0.549319	0.159592		704	0.536998	0.0454801
		705	1.03833	0.352055		705	0.550273	0.0595732
		706	0.86175	0.367939		706	0.540466	0.0494419
		707	0.741348	0.273204		707	0.524622	0.0523863
		708	0.665577	0.278771		708	0.559788	0.0577307
		709	0.434127	0.0818985		709	0.553098	0.0577023
		710	0.955077	0.280673		710	0.52874	0.0486307
		711	0.684633	0.167356		711	0.556509	0.0468173
		712	0.526229	0.186479		712	0.562917	0.0537121
		713	0.614652	0.190223		713	0.537515	0.0578383
		714	0.508033	0.121153		714	0.563914	0.0560041
		715	0.499023	0.149409		715	0.526329	0.0552134
		716	0.543341	0.23266		716	0.556846	0.0521806
		717	0.803082	0.460763		717	0.510291	0.0556778
		718	0.72173	0.365665		718	0.55827	0.0516969
		719	0.794134	0.507979		719	0.553612	0.0605083
		720	1.25977	0.621058		720	0.547238	0.0530204
		721	0.869119	0.366197		721	0.548789	0.0570061
		722	1.1961	0.710709		722	0.538915	0.0472419
		723	1.3388	0.836936		723	0.567347	0.0589162
		724	0.761667	0.409758		724	0.545496	0.0642285
		725	0.85242	0.540214		725	0.530265	0.0489177
		726	1.06712	0.604569		726	0.520019	0.045982
		727	1.40225	0.582066		727	0.541161	0.051754
		728	1.76388	0.798346		728	0.568764	0.052764
		729	1.16635	0.644321		729	0.589644	0.0500146
		730	1.11092	0.488187		730	0.560611	0.0533706
		731	1.05898	0.352451		731	0.53183	0.048978
		732	1.0346	0.528773		732	0.560571	0.0538524
		733	0.921551	0.459702		733	0.551793	0.0587611
		734	1.3942	0.52507		734	0.559572	0.05251
		735	1.12185	0.576197		735	0.545371	0.0535385
		736	1.1435	0.355943		736	0.542495	0.0583726
		737	0.872822	0.436344		737	0.529476	0.037035
		738	1.09842	0.311183		738	0.551782	0.0656617
		739	0.954921	0.423561		739	0.560172	0.0540178
		740	0.79366	0.347615		740	0.507237	0.0522098
		741	1.08246	0.432103		741	0.537382	0.054827
		742	1.00693	0.35511		742	0.525774	0.0576667
		743	1.11185	0.375882		743	0.572602	0.0536384
		744	0.794088	0.256273		744	0.559612	0.0550928
		745	0.844893	0.3546		745	0.540664	0.0562522
		746	1.00986	0.350712		746	0.558061	0.0635442
		747	0.996875	0.335264		747	0.526635	0.0479694
		748	0.496685	0.144356		748	0.532351	0.0534834
		749	0.702008	0.294688		749	0.531576	0.0622936
		750	0.855931	0.222352		750	0.566714	0.042232
		751	1.37967	0.483706		751	0.526233	0.0426001
		752	0.515295	0.107555		752	0.541433	0.0561013
		753	0.930843	0.385316		753	0.540861	0.0511196
		754	0.65301	0.138194		754	0.524966	0.0482837
		755	0.661499	0.165195		755	0.533384	0.051855
		756	0.67601	0.160085		756	0.518706	0.0446643
		757	0.785403	0.181993		757	0.549426	0.057594
		758	0.898576	0.273256		758	0.539923	0.0644112
		759	0.579953	0.164576		759	0.54707	0.0614187
		760	0.757695	0.347426		760	0.518907	0.0498157
		761	0.661478	0.277706		761	0.574832	0.0559895
		762	0.490779	0.12308		762	0.529778	0.0564193
		763	0.460988	0.13101		763	0.527712	0.0416064
		764	0.664202	0.231471		764	0.510633	0.0490886
		765	0.537726	0.206253		765	0.540579	0.0569998
		766	0.804605	0.393666		766	0.547075	0.0639319
		767	1.20043	0.554426		767	0.53535	0.0449029
		768	0.87765	0.34758		768	0.544865	0.052875
		769	1.22871	0.629001		769	0.55164	0.0610343
		770	1.62786	0.645897		770	0.513969	0.0509436
		771	1.01983	0.345243		771	0.556496	0.0511642
		772	1.25876	0.438401		772	0.517026	0.0443155
		773	1.0498	0.504426		773	0.520273	0.0614938
		774	1.25381	0.555778		774	0.544342	0.0521404
		775	1.3295	0.631751		775	0.539542	0.0456259
		776	1.28122	0.717769		776	0.551018	0.0550526
		777	0.922986	0.408447		777	0.514465	0.0532581
		778	0.701236	0.246809		778	0.541728	0.0390618
		779	1.09657	0.558799		779	0.551996	0.0529192
		780	1.10853	0.593334		780	0.536175	0.0551276
		781	0.851826	0.437016		781	0.581317	0.0652323
		782	0.897832	0.41294		782	0.528084	0.0541971
		783	1.03149	0.487969		783	0.533903	0.0554823
		784	0.699946	0.409403		784	0.53468	0.0516374
		785	0.933955	0.681681		785	0.558326	0.0492601
		786	0.691706	0.343508		786	0.525217	0.0490937
		787	0.81165	0.492781		787	0.566573	0.0554285
		788	0.925965	0.485022		788	0.526813	0.0595986
		789	0.505185	0.280319		789	0.534573	0.0598103
		790	0.712878	0.351869		790	0.537806	0.0595659
		791	0.854285	0.385555		791	0.552993	0.0516036
		792	0.5041	0.27397		792	0.551274	0.0690996
		793	0.641671	0.338502		793	0.527851	0.0541465
		794	0.692439	0.195468		794	0.53168	0.0554602
		795	0.864505	0.337348		795	0.547788	0.0590602
		796	0.623876	0.23279		796	0.516419	0.0528156
		797	0.787197	0.227458		797	0.560996	0.0570778
		798	0.671747	0.157869		798	0.51978	0.0421547
		799	0.884972	0.189839		799	0.525315	0.0428399
		800	0.483497	0.174978		800	0.553418	0.0617741
		801	0.64964	0.220706		801	0.545132	0.0581269
		802	0.594874	0.14173		802	0.519593	0.0536966
		803	0.710222	0.25147		803	0.537908	0.0511902
		804	0.796472	0.207778		804	0.5277	0.0497789
		805	0.693693	0.18569		805	0.546464	0.0609566
		806	1.13297	0.315854		806	0.527497	0.051594
		807	0.620924	0.129709		807	0.556004	0.0522105
		808	0.476017	0.112221		808	0.535466	0.053822
		809	0.721587	0.241963		809	0.549298	0.0490275
		810	0.946616	0.403508		810	0.53754	0.0551801
		811	0.707758	0.232508		811	0.523612	0.0614244
		812	0.502875	0.179452		812	0.546141	0.0517752
		813	0.605329	0.255862		813	0.538306	0.0627565
		814	0.365966	0.0822266		814	0.533545	0.05322
		815	0.621206	0.229251		815	0.53047	0.0597952
		816	0.885453	0.492783		816	0.530633	0.0465175
		817	0.684805	0.210954		817	0.531277	0.0454345
		818	0.91061	0.55471		818	0.51799	0.0572125
		819	1.32816	0.755394		819	0.550836	0.051497
		820	0.678056	0.230829		820	0.528232	0.0567273
		821	0.943151	0.572409		821	0.532577	0.0525218
		822	1.31298	0.789548		822	0.518076	0.0525167
		823	1.31843	0.59003		823	0.545293	0.0533746
		824	1.01428	0.38004		824	0.573633	0.0519046
		825	1.04022	0.497754		825	0.53052	0.0550214
		826	0.841285	0.498625		826	0.530784	0.0693858
		827	0.986216	0.319122		827	0.528284	0.0609775
		828	0.766757	0.350263		828	0.525142	0.0643179
		300 Hz				300 Hz
		Pulsenumber	Mongolian_Gerbil_NC_input			Pulsenumber	Mongolian_Gerbil_C_input
			AVG	SEM			AVG	SEM
		1	1	0		1	1	0
		2	1.58829	0.127044		2	0.80196	0.0280626
		3	1.80376	0.191511		3	0.743168	0.0314377
		4	1.80934	0.222032		4	0.670456	0.0329982
		5	2.09645	0.334238		5	0.667926	0.0338104
		6	1.99386	0.382598		6	0.666116	0.0341479
		7	1.99363	0.238548		7	0.641556	0.0359184
		8	2.00651	0.271832		8	0.66521	0.0359364
		9	1.86795	0.221513		9	0.674777	0.0324136
		10	1.70208	0.219143		10	0.653436	0.0357398
		11	1.79284	0.255184		11	0.662594	0.0420519
		12	1.74277	0.276275		12	0.651165	0.0390958
		13	2.27154	0.499278		13	0.666458	0.0298948
		14	1.83635	0.465404		14	0.646463	0.0407603
		15	1.75166	0.384962		15	0.657394	0.0353312
		16	1.68018	0.341495		16	0.661931	0.0403303
		17	1.90281	0.505584		17	0.648853	0.031887
		18	1.69174	0.511705		18	0.653676	0.0339848
		19	1.93311	0.504048		19	0.662733	0.0438069
		20	1.49756	0.316072		20	0.650411	0.0271743
		21	1.44604	0.328308		21	0.643773	0.0417922
		22	1.64511	0.432704		22	0.654367	0.0327236
		23	1.56518	0.365094		23	0.657845	0.036714
		24	1.78074	0.532772		24	0.620893	0.0344353
		25	1.67122	0.466774		25	0.647591	0.0391417
		26	1.59387	0.361516		26	0.665932	0.0389831
		27	1.4621	0.346056		27	0.645321	0.0329354
		28	1.47787	0.455415		28	0.654964	0.0323964
		29	1.18333	0.276923		29	0.643732	0.0499795
		30	1.33512	0.290161		30	0.668907	0.0433555
		31	1.3969	0.397007		31	0.6455	0.0414248
		32	1.37298	0.343262		32	0.652552	0.0386211
		33	1.7404	0.731372		33	0.622914	0.0346379
		34	1.31315	0.396795		34	0.659302	0.0370256
		35	1.4039	0.419		35	0.65183	0.0362316
		36	1.20264	0.259548		36	0.607194	0.0334054
		37	1.35273	0.33278		37	0.662257	0.0331296
		38	1.20403	0.322935		38	0.645145	0.0349198
		39	1.06447	0.206649		39	0.623918	0.0424803
		40	1.15133	0.278389		40	0.63357	0.029203
		41	1.35256	0.278436		41	0.62026	0.0322387
		42	1.44653	0.29877		42	0.622334	0.032099
		43	1.17904	0.171153		43	0.652306	0.0345626
		44	1.12709	0.21273		44	0.617893	0.0367796
		45	1.18506	0.229785		45	0.651427	0.0352059
		46	1.23388	0.264653		46	0.622397	0.0325485
		47	0.940383	0.191122		47	0.636002	0.0306634
		48	1.04847	0.226523		48	0.618096	0.0261763
		49	1.04987	0.20569		49	0.638163	0.0340997
		50	1.0412	0.185672		50	0.617144	0.0276604
		51	1.11993	0.317771		51	0.632591	0.03411
		52	1.04501	0.155625		52	0.660682	0.03798
		53	1.17177	0.277608		53	0.630744	0.0284854
		54	1.08404	0.141853		54	0.630401	0.0385391
		55	0.962085	0.33409		55	0.62869	0.0279375
		56	1.14585	0.137214		56	0.64834	0.0441575
		57	1.10712	0.21637		57	0.648688	0.0390231
		58	0.830742	0.152679		58	0.629657	0.0410175
		59	1.08769	0.22464		59	0.629796	0.0350189
		60	1.14342	0.267617		60	0.645131	0.0321899
		61	0.898558	0.157775		61	0.689245	0.0401185
		62	0.885106	0.16567		62	0.633534	0.0360481
		63	0.912158	0.231919		63	0.631334	0.0336684
		64	1.03979	0.222835		64	0.639142	0.0368278
		65	1.22579	0.36534		65	0.65124	0.0412396
		66	0.97087	0.198622		66	0.642238	0.0313
		67	1.04612	0.227467		67	0.603801	0.0357781
		68	1.33208	0.495283		68	0.618424	0.0262132
		69	1.21205	0.401097		69	0.647181	0.0353824
		70	1.07747	0.426254		70	0.617773	0.0382585
		71	1.28393	0.43425		71	0.626922	0.0392477
		72	1.00411	0.318621		72	0.652928	0.0389673
		73	1.27729	0.382088		73	0.629276	0.0341317
		74	1.28622	0.353505		74	0.609664	0.0280313
		75	1.24191	0.418192		75	0.60314	0.0373341
		76	1.27807	0.38576		76	0.641362	0.0357627
		77	1.21089	0.312332		77	0.633144	0.0434945
		78	1.28421	0.372625		78	0.628754	0.0249063
		79	0.933367	0.203378		79	0.613636	0.031852
		80	0.949215	0.246971		80	0.660375	0.0331669
		81	1.24162	0.231124		81	0.624536	0.0308107
		82	1.08516	0.203444		82	0.635049	0.0384528
		83	0.946341	0.187426		83	0.61356	0.0327997
		84	1.00557	0.256215		84	0.637091	0.0420391
		85	0.802341	0.205569		85	0.614918	0.0319318
		86	0.756037	0.201714		86	0.631552	0.0376687
		87	0.767833	0.168495		87	0.601627	0.034745
		88	0.815776	0.182145		88	0.62474	0.0326558
		89	0.74235	0.123876		89	0.61392	0.0441407
		90	0.936642	0.215082		90	0.626588	0.0269889
		91	1.15245	0.309426		91	0.617021	0.0460448
		92	1.28412	0.349057		92	0.608441	0.040937
		93	1.24484	0.441376		93	0.637479	0.0309742
		94	1.47722	0.660579		94	0.604879	0.0355599
		95	1.44566	0.527128		95	0.619894	0.0275708
		96	1.36621	0.546678		96	0.629496	0.0359645
		97	1.24544	0.384094		97	0.591611	0.040209
		98	1.46924	0.537048		98	0.615546	0.0392943
		99	1.35208	0.41215		99	0.607168	0.035009
		100	1.59289	0.51685		100	0.616407	0.0270063
		101	1.61957	0.420403		101	0.599112	0.0285625
		102	1.70375	0.582516		102	0.628209	0.032698
		103	1.23119	0.307492		103	0.621396	0.0365154
		104	1.34504	0.442623		104	0.620676	0.0300648
		105	1.42276	0.467182		105	0.620839	0.0369491
		106	1.2184	0.3665		106	0.583091	0.0304368
		107	1.10337	0.348084		107	0.597285	0.0316789
		108	1.13057	0.298444		108	0.609113	0.0274073
		109	0.977924	0.340187		109	0.620855	0.0458305
		110	1.38469	0.51529		110	0.643021	0.0366526
		111	1.04774	0.217577		111	0.592836	0.0323969
		112	1.35777	0.484068		112	0.611418	0.0362808
		113	1.07647	0.245048		113	0.616636	0.0383839
		114	0.855458	0.199388		114	0.644069	0.0370292
		115	1.12392	0.215944		115	0.599676	0.0384292
		116	1.10922	0.271831		116	0.621695	0.0342307
		117	1.19094	0.332673		117	0.609159	0.0250766
		118	0.79485	0.200579		118	0.617371	0.0441899
		119	0.857924	0.1559		119	0.589397	0.0286995
		120	0.986316	0.214055		120	0.637052	0.034289
		121	0.843122	0.204652		121	0.600703	0.0305679
		122	1.0217	0.336595		122	0.59954	0.0332506
		123	0.725943	0.192643		123	0.611636	0.0520459
		124	0.990668	0.254888		124	0.598185	0.0287959
		125	0.946774	0.273934		125	0.580889	0.0319068
		126	0.686163	0.248369		126	0.589597	0.028488
		127	0.759338	0.181175		127	0.600175	0.0341266
		128	0.868961	0.216614		128	0.618673	0.0319912
		129	0.686749	0.144259		129	0.601106	0.0364607
		130	0.712864	0.136764		130	0.611699	0.0337322
		131	0.849347	0.15153		131	0.599892	0.0307026
		132	0.894514	0.172643		132	0.607679	0.0376095
		133	0.938472	0.240155		133	0.601003	0.0347869
		134	0.761489	0.175756		134	0.583332	0.0324796
		135	1.09517	0.335319		135	0.584839	0.0341166
		136	0.827279	0.22478		136	0.581706	0.0359779
		137	1.28871	0.444727		137	0.625343	0.0315585
		138	1.51987	0.578066		138	0.604052	0.0365584
		139	0.955507	0.236692		139	0.608554	0.040729
		140	1.35749	0.362742		140	0.609192	0.0320111
		141	1.16475	0.344411		141	0.607559	0.0313434
		142	1.46318	0.473033		142	0.563478	0.0320366
		143	1.27082	0.384433		143	0.627537	0.0390037
		144	1.57651	0.513627		144	0.612229	0.0362629
		145	1.18174	0.540077		145	0.585456	0.0350519
		146	1.04584	0.291085		146	0.611367	0.0344245
		147	1.3382	0.399829		147	0.608594	0.0317688
		148	1.34725	0.467985		148	0.60084	0.0385623
		149	1.05599	0.292377		149	0.598441	0.0309776
		150	1.40185	0.588913		150	0.609082	0.0354091
		151	0.997877	0.376683		151	0.600683	0.0321803
		152	1.25686	0.351432		152	0.578059	0.0240355
		153	0.755379	0.189272		153	0.612636	0.032483
		154	1.00591	0.234843		154	0.582997	0.0399468
		155	1.09021	0.411868		155	0.578944	0.0391164
		156	1.09334	0.363309		156	0.618877	0.0371795
		157	0.956031	0.257476		157	0.585169	0.0311422
		158	0.820694	0.230088		158	0.580836	0.0364034
		159	0.825845	0.134219		159	0.593691	0.0321494
		160	1.01999	0.237586		160	0.594747	0.0329313
		161	0.792943	0.150587		161	0.605313	0.0289516
		162	0.91685	0.184586		162	0.571292	0.0348223
		163	0.68297	0.118786		163	0.600652	0.0307939
		164	0.734595	0.16957		164	0.59049	0.0376484
		165	1.00265	0.274788		165	0.586579	0.0414953
		166	0.893877	0.198158		166	0.566325	0.0362394
		167	0.870796	0.1956		167	0.593825	0.0285139
		168	0.83646	0.171085		168	0.607559	0.0368041
		169	0.851451	0.198159		169	0.608172	0.038423
		170	0.800672	0.170689		170	0.566672	0.0298727
		171	0.937371	0.242371		171	0.600846	0.0329679
		172	0.833539	0.203478		172	0.609735	0.0404294
		173	1.02059	0.294112		173	0.572326	0.0391009
		174	0.685455	0.146027		174	0.591092	0.0384749
		175	0.894246	0.204452		175	0.587841	0.0355928
		176	1.1466	0.367467		176	0.57718	0.0273382
		177	0.97764	0.333578		177	0.599944	0.035801
		178	1.16428	0.540072		178	0.571317	0.0375659
		179	1.36872	0.488783		179	0.584192	0.0352542
		180	1.39369	0.622829		180	0.62075	0.0429567
		181	1.0074	0.290855		181	0.579799	0.0262988
		182	1.46624	0.589878		182	0.582035	0.036935
		183	1.2925	0.476451		183	0.574362	0.0380833
		184	0.889028	0.229873		184	0.585663	0.0356091
		185	0.943887	0.280281		185	0.583938	0.0362881
		186	1.20699	0.484667		186	0.60348	0.0345179
		187	1.09518	0.345401		187	0.593305	0.0378113
		188	1.01894	0.379061		188	0.604675	0.0340146
		189	1.06081	0.422498		189	0.62124	0.0320658
		190	1.12103	0.434077		190	0.602277	0.0349635
		191	1.07835	0.368187		191	0.586354	0.0457471
		192	1.42114	0.447669		192	0.600082	0.0338385
		193	0.916033	0.148678		193	0.569541	0.036687
		194	0.751623	0.206776		194	0.588266	0.0397593
		195	0.912057	0.206582		195	0.581912	0.0357471
		196	0.880901	0.258645		196	0.593373	0.0296268
		197	0.74882	0.147413		197	0.584286	0.0448296
		198	0.709747	0.137056		198	0.594434	0.0344462
		199	0.776283	0.179225		199	0.586719	0.0353545
		200	0.773312	0.127673		200	0.574149	0.0328373
		201	0.829942	0.195807		201	0.60189	0.0323762
		202	0.800088	0.155467		202	0.612435	0.0422491
		203	0.71561	0.175825		203	0.571264	0.0291319
		204	0.809053	0.17127		204	0.586072	0.0348463
		205	0.791187	0.193821		205	0.577888	0.037827
		206	0.864343	0.228854		206	0.561074	0.0347601
		207	0.461016	0.0815569		207	0.588715	0.0386804
		208	0.625574	0.148331		208	0.569317	0.0381742
		209	0.867081	0.154347		209	0.600353	0.0293229
		210	0.676965	0.15027		210	0.582238	0.0398947
		211	0.560321	0.125146		211	0.57984	0.0334319
		212	0.613446	0.135394		212	0.599639	0.0427909
		213	0.927322	0.310824		213	0.569199	0.0406284
		214	0.629649	0.15881		214	0.565339	0.0441326
		215	0.64663	0.188033		215	0.583617	0.0383778
		216	0.770298	0.152689		216	0.568853	0.0405913
		217	0.842924	0.222152		217	0.610756	0.0364495
		218	0.613792	0.115982		218	0.595727	0.0416318
		219	0.691377	0.12271		219	0.589466	0.0284341
		220	0.609525	0.100945		220	0.582094	0.0365892
		221	1.09184	0.40902		221	0.566718	0.0275495
		222	0.739434	0.173571		222	0.596501	0.0444162
		223	0.588184	0.143912		223	0.581772	0.0396874
		224	1.17227	0.459541		224	0.572523	0.0443611
		225	1.6153	0.612294		225	0.602213	0.0363532
		226	0.622934	0.128542		226	0.600395	0.0353438
		227	0.908287	0.270651		227	0.586747	0.0358647
		228	1.35199	0.640024		228	0.575491	0.0275672
		229	1.08363	0.409255		229	0.579668	0.0336127
		230	0.534231	0.0852263		230	0.553461	0.0316303
		231	0.662281	0.117581		231	0.566534	0.0381017
		232	0.66225	0.111299		232	0.559332	0.0351094
		233	0.738448	0.127256		233	0.561078	0.0353285
		234	0.654507	0.138077		234	0.603515	0.0489665
		235	0.631338	0.11344		235	0.591855	0.0345025
		236	0.654502	0.145318		236	0.576531	0.04735
		237	0.604832	0.162554		237	0.5978	0.0381316
		238	0.616624	0.111359		238	0.576432	0.0446392
		239	1.01135	0.365111		239	0.589519	0.045858
		240	0.428522	0.0798986		240	0.605964	0.041226
		241	0.794921	0.201702		241	0.581728	0.0385026
		242	1.36074	0.529885		242	0.583222	0.0370953
		243	1.44094	0.820154		243	0.590262	0.0402022
		244	0.663322	0.163491		244	0.586859	0.0424971
		245	1.04095	0.314872		245	0.605197	0.0372243
		246	1.20635	0.419658		246	0.595056	0.0373587
		247	1.3835	0.684699		247	0.556882	0.0337909
		248	1.41424	0.552702		248	0.579665	0.0334878
		249	1.23119	0.498024		249	0.574379	0.0364207
		250	1.1293	0.381215		250	0.587874	0.0417279
		251	1.24928	0.396912		251	0.575988	0.0354679
		252	0.552321	0.0837306		252	0.588299	0.0450803
		253	1.12871	0.296277		253	0.585951	0.0354094
		254	1.16575	0.480383		254	0.568993	0.0434412
		255	1.20193	0.657889		255	0.605676	0.0334993
		256	1.24682	0.454102		256	0.568737	0.044659
		257	1.09355	0.576804		257	0.587988	0.0305622
		258	0.971128	0.433296		258	0.579461	0.0373662
		259	0.569812	0.12892		259	0.583439	0.0365962
		260	0.7999	0.200039		260	0.555751	0.0473979
		261	1.00629	0.423696		261	0.563598	0.0389231
		262	0.539735	0.124585		262	0.57975	0.049769
		263	0.464882	0.103836		263	0.569193	0.0333057
		264	1.08366	0.436511		264	0.577738	0.039402
		265	0.746113	0.16202		265	0.582612	0.047413
		266	0.801314	0.245887		266	0.593712	0.0417757
		267	1.11795	0.489372		267	0.573604	0.0403683
		268	0.89119	0.400511		268	0.567864	0.0414148
		269	0.650829	0.121096		269	0.56732	0.0439182
		270	0.588883	0.15016		270	0.59851	0.0401182
		271	0.797184	0.231445		271	0.579818	0.0459475
		272	1	0.367579		272	0.580555	0.0345566
		273	0.764605	0.201537		273	0.575245	0.0343881
		274	0.941058	0.39257		274	0.550702	0.0418219
		275	0.963901	0.394959		275	0.592258	0.0491935
		276	0.873963	0.37202		276	0.550267	0.0392931
		277	1.01246	0.444602		277	0.610803	0.0466261
		278	1.12272	0.312841		278	0.577177	0.0380266
		279	1.08837	0.552021		279	0.548507	0.0356238
		280	0.836016	0.265438		280	0.57447	0.0451962
		281	0.896176	0.291167		281	0.582136	0.0464647
		282	1.02769	0.459833		282	0.547905	0.0389724
		283	0.989605	0.276982		283	0.575801	0.0419682
		284	1.11317	0.420833		284	0.553981	0.0432105
		285	1.34729	0.609351		285	0.563737	0.0359982
		286	0.837063	0.267211		286	0.557187	0.0404046
		287	0.361226	0.101273		287	0.58019	0.0405614
		288	0.647002	0.155178		288	0.559476	0.0372431
		289	0.501021	0.124708		289	0.577553	0.0488134
		290	0.60758	0.113343		290	0.575755	0.0316917
		291	0.495064	0.107344		291	0.57212	0.0419788
		292	0.626922	0.140698		292	0.594699	0.0460032
		293	0.693273	0.128183		293	0.559419	0.041823
		294	0.835482	0.10589		294	0.560544	0.0445784
		295	0.546984	0.106672		295	0.550095	0.0429766
		296	0.621576	0.125097		296	0.575114	0.0360951
		297	0.565711	0.120677		297	0.575539	0.0370669
		298	0.691599	0.12135		298	0.584667	0.0463771
		299	0.68997	0.129989		299	0.557434	0.0368026
		300	0.660914	0.140089		300	0.576504	0.042516
		301	0.691563	0.123341		301	0.5864	0.0394281
		302	0.569285	0.103054		302	0.571152	0.051047
		303	0.48808	0.125495		303	0.563353	0.0422415
		304	0.585819	0.12236		304	0.538847	0.0377614
		305	0.696506	0.260328		305	0.558301	0.0413841
		306	0.83126	0.231359		306	0.580965	0.0345118
		307	0.804366	0.200359		307	0.555983	0.0469815
		308	1.43629	0.600406		308	0.557756	0.0401945
		309	0.526989	0.102601		309	0.535833	0.0437559
		310	0.539753	0.102024		310	0.55266	0.0357705
		311	0.60268	0.133891		311	0.572987	0.0340947
		312	0.641179	0.110646		312	0.551885	0.0363924
		313	0.897744	0.254133		313	0.568309	0.044665
		314	0.858332	0.298274		314	0.553217	0.0500528
		315	0.747037	0.167331		315	0.568459	0.0338332
		316	0.966642	0.480872		316	0.586635	0.0459999
		317	1.16732	0.646072		317	0.56138	0.0308
		318	1.09482	0.520699		318	0.560826	0.0430057
		319	0.358058	0.0469706		319	0.562496	0.0429221
		320	0.941007	0.45258		320	0.566893	0.0501548
		321	0.813328	0.239944		321	0.554546	0.0331344
		322	1.04155	0.403502		322	0.557272	0.0300222
		323	0.798737	0.346384		323	0.586371	0.0423641
		324	0.898767	0.366346		324	0.574232	0.0397027
		325	1.04094	0.363144		325	0.555317	0.0351254
		326	0.991645	0.357094		326	0.55132	0.0427791
		327	0.737465	0.240239		327	0.602595	0.038323
		328	1.06223	0.357668		328	0.562822	0.0401114
		329	1.02928	0.530336		329	0.5518	0.0392214
		330	0.79717	0.35468		330	0.580096	0.0349299
		331	0.851658	0.38534		331	0.547777	0.0462828
		332	1.1537	0.514289		332	0.550768	0.039294
		333	0.656898	0.147519		333	0.534736	0.0388095
		334	0.992926	0.411472		334	0.555017	0.0499352
[truncated: 1,325 more rows]

## Sheet: Figure4_stats
	Norm StSt																Max. EPSC
	Test for normal distribution																Test for normal distribution
	Shapiro-Wilk test	NC Gerbil10 Hz	NC Gerbil50 Hz	NC Gerbil100 Hz	NC Gerbil200 Hz	NC Gerbil300 Hz	NC Gerbil400 Hz		Shapiro-Wilk test	C Gerbil10 Hz	C Gerbil50 Hz	C Gerbil100 Hz	C Gerbil200 Hz	C Gerbil300 Hz	C Gerbil400 Hz		Shapiro-Wilk test	NC Gerbil10 Hz	NC Gerbil50 Hz	NC Gerbil100 Hz	NC Gerbil200 Hz	NC Gerbil300 Hz	NC Gerbil400 Hz		Shapiro-Wilk test	C Gerbil10 Hz	C Gerbil50 Hz	C Gerbil100 Hz	C Gerbil200 Hz	C Gerbil300 Hz	C Gerbil400 Hz
	W			0.84	0.9113	0.9124	0.8968		W			0.8812	0.9098	0.7964	0.9231		W			0.9032	0.8333	0.9149	0.9443		W			0.6255	0.8693	0.8009	0.6658
	P value			0.0753	0.363	0.371	0.2702		P value			0.3149	0.4664	0.0757	0.55		P value			0.3088	0.0643	0.3896	0.6534		P value			0.0009	0.2233	0.0598	0.0026
	Passed normality test (alpha=0.05)?			Yes	Yes	Yes	Yes		Passed normality test (alpha=0.05)?			Yes	Yes	Yes	Yes		Passed normality test (alpha=0.05)?			Yes	Yes	Yes	Yes		Passed normality test (alpha=0.05)?			No	Yes	No	No
	P value summary			ns	ns	ns	ns		P value summary			ns	ns	ns	ns		P value summary			ns	ns	ns	ns		P value summary			***	ns	*	**
	Kolmogorov-Smirnov test	NC Gerbil10 Hz	NC Gerbil50 Hz	NC Gerbil100 Hz	NC Gerbil200 Hz	NC Gerbil300 Hz	NC Gerbil400 Hz		Kolmogorov-Smirnov test	C Gerbil10 Hz	C Gerbil50 Hz	C Gerbil100 Hz	C Gerbil200 Hz	C Gerbil300 Hz	C Gerbil400 Hz		Kolmogorov-Smirnov test	NC Gerbil10 Hz	NC Gerbil50 Hz	NC Gerbil100 Hz	NC Gerbil200 Hz	NC Gerbil300 Hz	NC Gerbil400 Hz		Kolmogorov-Smirnov test	C Gerbil10 Hz	C Gerbil50 Hz	C Gerbil100 Hz	C Gerbil200 Hz	C Gerbil300 Hz	C Gerbil400 Hz
	KS distance			0.3146	0.1631	0.1972	0.268		KS distance			0.3236	0.2508	0.3175	0.276		KS distance			0.2404	0.3169	0.1894	0.1817		KS distance			0.3625	0.3143	0.2887	0.3757
	P value			0.0192	>0,1000	>0,1000	0.0942		P value			0.0946	>0,1000	>0,1000	>0,1000		P value			>0,1000	0.0176	>0,1000	>0,1000		P value			0.0133	0.0648	>0,1000	0.0082
	Passed normality test (alpha=0.05)?			No	Yes	Yes	Yes		Passed normality test (alpha=0.05)?			Yes	Yes	Yes	Yes		Passed normality test (alpha=0.05)?			Yes	No	Yes	Yes		Passed normality test (alpha=0.05)?			No	Yes	Yes	No
	P value summary			**	ns	ns	ns		P value summary			ns	ns	ns	ns		P value summary			ns	*	ns	ns		P value summary			**	ns	ns	**
																												6	6	6	6
	Number of values			8	8	8	8		Number of values			5	5	5	5		Number of values			8	8	8	8
	Statistical significance ?																Statistical significance ?
	Test for Frequency dependence								Test for Frequency dependence								Test for Frequency dependence								Test for Frequency dependence
	Repeated measures ANOVA summary	NC Gerbil							Repeated measures ANOVA summary	C Gerbil							Repeated measures ANOVA summary	NC Gerbil							Friedman test	C Gerbil
	Assume sphericity?	Yes							Assume sphericity?	Yes							Assume sphericity?	Yes							P value	0.3334
	F	1.075							F	69.53							F	2.262							Exact or approximate P value?	Exact
	P value	0.3811							P value	<0,0001							P value	0.1109							P value summary	ns
	P value summary	ns							P value summary	****							P value summary	ns							Are means signif. different? (P < 0.05)	No
	Statistically significant (P < 0.05)?	No							Statistically significant (P < 0.05)?	Yes							Statistically significant (P < 0.05)?	No							Number of groups	4
	R squared	0.1331							R squared	0.9456							R squared	0.2443							Friedman statistic	3.667
	Data summary								Data summary	4							Data summary								Data summary
	Number of treatments (columns)	4							Number of treatments (columns)	5							Number of treatments (columns)	4							Number of treatments (columns)	4
	Number of subjects (rows)	8							Number of subjects (rows)	0							Number of subjects (rows)	8							Number of subjects (rows)	6
	Number of missing values	0							Number of missing values								Number of missing values	0
	Tukey's multiple comparisons test	Mean Diff,	95,00% CI of diff,	Below threshold?	Summary	Adjusted P Value			Tukey's multiple comparisons test	Mean Diff,	95,00% CI of diff,	Below threshold?	Summary	Adjusted P Value			Tukey's multiple comparisons test	Mean Diff,	95,00% CI of diff,	Below threshold?	Summary	Adjusted P Value			Tukey's multiple comparisons test	Mean Diff,	95,00% CI of diff,	Below threshold?	Summary	Adjusted P Value
	NC Gerbil100 Hz vs. NC Gerbil200 Hz	-0.2249	-1,142 to 0,6925	No	ns	0.9023	A-B		C Gerbil100 Hz vs. C Gerbil200 Hz	0.2435	0,1479 to 0,3390	Yes	****	<0,0001	E-F		NC Gerbil100 Hz vs. NC Gerbil200 Hz	-0.09375	-8,955 to 8,768	No	ns	>0,9999	A-B		C Gerbil100 Hz vs. C Gerbil200 Hz	-6	No	ns	>0,9999	E-F
	NC Gerbil100 Hz vs. NC Gerbil300 Hz	-0.3459	-1,263 to 0,5715	No	ns	0.722	A-C		C Gerbil100 Hz vs. C Gerbil300 Hz	0.3781	0,2825 to 0,4736	Yes	****	<0,0001	E-G		NC Gerbil100 Hz vs. NC Gerbil300 Hz	-0.9792	-9,840 to 7,882	No	ns	0.9896	A-C		C Gerbil100 Hz vs. C Gerbil300 Hz	-0.5	No	ns	>0,9999	E-G
	NC Gerbil100 Hz vs. NC Gerbil400 Hz	-0.5785	-1,496 to 0,3389	No	ns	0.3207	A-D		C Gerbil100 Hz vs. C Gerbil400 Hz	0.422	0,3264 to 0,5175	Yes	****	<0,0001	E-H		NC Gerbil100 Hz vs. NC Gerbil400 Hz	-7.063	-15,92 to 1,799	No	ns	0.15	A-D		C Gerbil100 Hz vs. C Gerbil400 Hz	0.5	No	ns	>0,9999	E-H
	NC Gerbil200 Hz vs. NC Gerbil300 Hz	-0.1211	-1,038 to 0,7963	No	ns	0.9825	B-C		C Gerbil200 Hz vs. C Gerbil300 Hz	0.1346	0,03907 to 0,2302	Yes	**	0.006	F-G		NC Gerbil200 Hz vs. NC Gerbil300 Hz	-0.8854	-9,747 to 7,976	No	ns	0.9922	B-C		C Gerbil200 Hz vs. C Gerbil300 Hz	5.5	No	ns	>0,9999	F-G
	NC Gerbil200 Hz vs. NC Gerbil400 Hz	-0.3536	-1,271 to 0,5638	No	ns	0.7084	B-D		C Gerbil200 Hz vs. C Gerbil400 Hz	0.1785	0,08294 to 0,2741	Yes	***	0.0006	F-H		NC Gerbil200 Hz vs. NC Gerbil400 Hz	-6.969	-15,83 to 1,893	No	ns	0.1581	B-D		C Gerbil200 Hz vs. C Gerbil400 Hz	6.5	No	ns	0.8766	F-H
	NC Gerbil300 Hz vs. NC Gerbil400 Hz	-0.2326	-1,150 to 0,6848	No	ns	0.8933	C-D		C Gerbil300 Hz vs. C Gerbil400 Hz	0.04387	-0,05169 to 0,1394	No	ns	0.5437	G-H		NC Gerbil300 Hz vs. NC Gerbil400 Hz	-6.083	-14,94 to 2,778	No	ns	0.2527	C-D		C Gerbil300 Hz vs. C Gerbil400 Hz	1	No	ns	>0,9999	G-H
	Test for diffrences between input types								Test for Frequency dependence								Test for diffrences between input types								Test for Frequency dependence
	Unpaired t test	10 Hz NC:	50 Hz NC:	100 Hz NC:	200 Hz NC:	300 Hz NC:	400 Hz NC:										Mann Whitney test	10 Hz NC:	50 Hz NC:	100 Hz NC:	200 Hz NC:	300 Hz NC:	400 Hz NC:
		NC vs. C	NC vs. C	NC vs. C	NC vs. C	NC vs. C	NC vs. C											NC vs. C	NC vs. C	NC vs. C	NC vs. C	NC vs. C	NC vs. C
	P value	xxx	xxx	0.3443	0.0886	0.0094	0.0012										P value	xxx	xxx	0.0033	xxx	0.0023	0.0007
	P value summary	xxx	xxx	ns	ns	**	**										Exact or approximate P value?	xxx	xxx	Exact	xxx	Exact	Exact
	Significantly different (P < 0.05)?	xxx	xxx	No	No	Yes	Yes										P value summary	xxx	xxx	**	xxx	**	***
	One- or two-tailed P value?	xxx	xxx	Two-tailed	Two-tailed	Two-tailed	Two-tailed										Significantly different (P < 0.05)?	xxx	xxx	Yes	xxx	Yes	Yes
	t, df	xxx	xxx	t=0,9881, df=11	t=1,868, df=11	t=3,140, df=11	t=4,351, df=11										One- or two-tailed P value?	xxx	xxx	Two-tailed	xxx	Two-tailed	Two-tailed
																	Sum of ranks in column A,E	xxx	xxx	81,50 , 23,50	xxx	82 , 23	84 , 21
																	Mann-Whitney U	xxx	xxx	2.5	xxx	2	0
																	Unpaired t test	10 Hz NC:	50 Hz NC:	100 Hz NC:	200 Hz NC:	300 Hz NC:	400 Hz NC:
																		NC vs. C	NC vs. C	NC vs. C	NC vs. C	NC vs. C	NC vs. C
																	P value	xxx	xxx	xxx	0.0219	xxx	xxx
																	P value summary	xxx	xxx	xxx	*	xxx	xxx
																	Significantly different (P < 0.05)?	xxx	xxx	xxx	Yes	xxx	xxx
																	One- or two-tailed P value?	xxx	xxx	xxx	Two-tailed	xxx	xxx
																	t, df	xxx	xxx	xxx	t=2,631, df=12	xxx	xxx

## Sheet: Figure5_rawdata
		Figure 5B																																	Figure 5C
		Conductance_50%_100Hz_C_unkond	Sucess_50%_100Hz_C_unkond	Conductance_50%_200Hz_C_unkond	Sucess_50%_200Hz_C_unkond	Conductance_50%_300Hz_C_unkond	Sucess_50%_300Hz_C_unkond	Conductance_50%_400Hz_C_unkond	Sucess_50%_400Hz_C_unkond	Conductance_50%_100Hz_C+NC_unkond	Sucess_50%_100Hz_C+NC_unkond	Conductance_50%_200Hz_C+NC_unkond	Sucess_50%_200Hz_C+NC_unkond	Conductance_50%_300Hz_C+NC_unkond	Sucess_50%_300Hz_C+NC_unkond	Conductance_50%_400Hz_C+NC_unkond	Sucess_50%_400Hz_C+NC_unkond	Conductance_100%_100Hz_C_unkond	Sucess_100%_100Hz_C_unkond	Conductance_100%_200Hz_C_unkond	Sucess_100%_200Hz_C_unkond	Conductance_100%_300Hz_C_unkond	Sucess_100%_300Hz_C_unkond	Conductance_100%_400Hz_C_unkond	Sucess_100%_400Hz_C_unkond	Conductance_100%_100Hz_C+NC_unkond	Sucess_100%_100Hz_C+NC_unkond	Conductance_100%_200Hz_C+NC_unkond	Sucess_100%_200Hz_C+NC_unkond	Conductance_100%_300Hz_C+NC_unkond	Sucess_100%_300Hz_C+NC_unkond	Conductance_100%_400Hz_C+NC_unkond	Sucess_100%_400Hz_C+NC_unkond		Conductance_50%_100Hz_C_unkond	Latency_50%_100Hz_C_unkond	Conductance_50%_200Hz_C_unkond	Latency_50%_200Hz_C_unkond	Conductance_50%_300Hz_C_unkond	Latency_50%_300Hz_C_unkond	Conductance_50%_400Hz_C_unkond	Latency_50%_400Hz_C_unkond	Conductance_50%_100Hz_C+NC_unkond	Latency_50%_100Hz_C+NC_unkond	Conductance_50%_200Hz_C+NC_unkond	Latency_50%_200Hz_C+NC_unkond	Conductance_50%_300Hz_C+NC_unkond	Latency_50%_300Hz_C+NC_unkond	Conductance_50%_400Hz_C+NC_unkond
		64.9981	0.958333	67.4943	0.958333	64.9981	1	64.9981	1	67.5279	0.833333	67.4943	0.958333	66.9974	1	67.3918	1	129.996	0.958333	129.996	0.966667	129.996	1	129.996	1	135.056	0.958333	134.989	0.958333	133.995	1	134.784	1		64.9981	0.141321	67.4943	0.136777	64.9981	0.132995	64.9981	0.141603	67.5279	0.139903	67.4943	0.138142	66.9974	0.129312	67.3918
		49.5169	0.958333	55.4063	0.958333	48.3713	1	45.2917	1	53.3002	0.991667	55.4063	0.958333	50.8095	1	47.6855	1	99.0337	0.958333	103.534	0.958333	96.7426	1	90.5835	1	106.6	0.958333	110.813	0.958333	101.619	1	95.371	1		49.5169	0.154908	55.4063	0.159641	48.3713	0.18205	45.2917	0.198259	53.3002	0.170902	55.4063	0.166098	50.8095	0.163256	47.6855
		39.9216	1	43.8508	1	36.2152	1	30.9215	1	44.0646	1	43.8508	1	38.6787	1	33.31	1	79.8432	1	81.4154	1	72.4305	1	61.843	1	88.1293	1	87.7017	0.991667	77.3575	1	66.6201	1		39.9216	0.206763	43.8508	0.210343	36.2152	0.236966	30.9215	0.287344	44.0646	0.201544	43.8508	0.192668	38.6787	0.220281	33.31
		34.0568	1	38.4152	1	30.2243	1	24.9175	1	38.6089	1	38.4152	1	32.1179	0.929167	27.4037	0.9375	68.1136	1	70.0475	1	60.4487	1	49.835	1	77.2177	1	76.8304	1	64.2357	1	54.8074	1		34.0568	0.23703	38.4152	0.239066	30.2243	0.275083	24.9175	0.358586	38.6089	0.228218	38.4152	0.225204	32.1179	0.259758	27.4037
		32.6929	1	31.9295	1	28.3693	1	22.0336	1	36.4227	1	31.9295	1	30.4755	0.8125	24.2656	0.875	65.3858	1	58.5809	1	56.7386	1	44.0672	1	72.8455	1	63.8589	1	60.9509	0.991667	48.5312	1		32.6929	0.236158	31.9295	0.279876	28.3693	0.312008	22.0336	0.387119	36.4227	0.233539	31.9295	0.265023	30.4755	0.259379	24.2656
		29.9546	1	30.4702	1	23.3834	0.83125	19.8992	0.875	33.9072	1	30.4702	1	25.3751	0.764583	22.1119	0.85	59.9091	1	55.6838	1	46.7668	1	39.7983	1	67.8144	1	60.9404	1	50.7501	1	44.2237	1		29.9546	0.254128	30.4702	0.282278	23.3834	0.348551	19.8992	0.457942	33.9072	0.252831	30.4702	0.270856	25.3751	0.289458	22.1119
		28.7236	1	31.7115	1	22.8171	0.875	19.0195	0.875	32.4682	1	31.7115	1	24.8951	0.758333	21.533	0.8375	57.4472	1	58.423	1	45.6342	1	38.0391	1	64.9364	1	63.423	1	49.7901	1	43.066	1		28.7236	0.272526	31.7115	0.272318	22.8171	0.35342	19.0195	0.468068	32.4682	0.261066	31.7115	0.261003	24.8951	0.285554	21.533
		28.7089	1	29.9108	1	23.6937	0.9125	17.3716	0.875	32.074	1	29.9108	1	26.4958	0.670833	19.7671	0.808333	57.4178	1	54.865	1	47.3875	0.991667	34.7433	1	64.1481	1	59.8216	1	52.9915	1	39.5343	1		28.7089	0.265884	29.9108	0.298274	23.6937	0.386236	17.3716	0.504407	32.074	0.258909	29.9108	0.27584	26.4958	0.286695	19.7671
		27.0021	1	28.8841	1	21.857	0.825	17.2906	0.875	30.4177	1	28.8841	1	23.9658	0.69375	19.4289	0.814583	54.0043	1	52.0429	1	43.714	0.991667	34.5812	0.991667	60.8354	1	57.7682	1	47.9315	1	38.8577	1		27.0021	0.289471	28.8841	0.305665	21.857	0.340373	17.2906	0.552883	30.4177	0.273124	28.8841	0.277256	23.9658	0.313024	19.4289
		25.181	1	27.2739	1	19.4367	0.81875	15.7724	0.86875	28.2256	0.975	27.2739	1	21.8093	0.51875	17.5678	0.720833	50.3621	1	49.057	1	38.8734	0.975	31.5448	0.966667	56.4511	1	54.5478	1	43.6187	1	35.1355	0.991667		25.181	0.300188	27.2739	0.34734	19.4367	0.434143	15.7724	0.634328	28.2256	0.287765	27.2739	0.307828	21.8093	0.346267	17.5678
		27.5722	0.99375	26.5379	1	19.8367	0.85	15.1108	0.875	30.8669	0.9	26.5379	0.975	22.2298	0.477083	16.7342	0.670833	55.1444	1	47.6066	1	39.6734	0.991667	30.2216	0.991667	61.7339	1	53.0757	1	44.4596	1	33.4685	0.991667		27.5722	0.284682	26.5379	0.343722	19.8367	0.430309	15.1108	0.669671	30.8669	0.26921	26.5379	0.315331	22.2298	0.332352	16.7342
		26.6321	1	25.845	1	18.7956	0.80625	16.0235	0.875	29.195	1	25.845	1	20.9026	0.675	17.7543	0.8125	53.2643	1	45.6801	1	37.5912	0.991667	32.047	0.983333	58.39	1	51.69	1	41.8052	0.933333	35.5086	0.916667		26.6321	0.283955	25.845	0.368008	18.7956	0.461634	16.0235	0.582976	29.195	0.264746	25.845	0.322836	20.9026	0.358874	17.7543
		24.4126	1	24.4565	1	18.4209	0.8125	13.5925	0.875	27.478	0.875	24.4565	0.916667	20.8266	0.179167	15.3459	0.541667	48.8252	1	43.8024	1	36.8417	0.983333	27.1851	0.975	54.9559	1	48.913	1	41.6532	0.9125	30.6918	0.916667		24.4126	0.322808	24.4565	0.381177	18.4209	0.466324	13.5925	0.714438	27.478	0.28469	24.4565	0.331254	20.8266	0.351184	15.3459
		27.0977	1	23.4022	1	17.1861	0.775	13.7725	0.84375	29.3799	0.95	23.4022	0.975	19.4896	0.441667	15.6274	0.647917	54.1954	1	42.5191	1	34.3721	0.991667	27.545	1	58.7598	1	46.8044	1	38.9793	0.897917	31.2548	0.916667		27.0977	0.289289	23.4022	0.383632	17.1861	0.521167	13.7725	0.697562	29.3799	0.268085	23.4022	0.356781	19.4896	0.393815	15.6274
		26.7156	1	22.1022	1	16.2572	0.7125	12.3267	0.841667	28.8809	0.83125	22.1022	0.916667	18.5254	0.0625	13.9871	0.404167	53.4313	1	40.5007	1	32.5144	0.991667	24.6534	0.991667	57.7618	1	44.2044	1	37.0508	0.866667	27.9743	0.916667		26.7156	0.294568	22.1022	0.393772	16.2572	0.557983	12.3267	0.843843	28.8809	0.260444	22.1022	0.362185	18.5254	0.383003	13.9871
		26.8135	1	22.1313	1	15.6014	0.704167	12.7457	0.8375	29.773	0.875	22.1313	0.925	17.892	0.375	14.7372	0.54375	53.627	1	40.4259	1	31.2028	0.991667	25.4914	0.991667	59.546	1	44.2626	1	35.784	0.904167	29.4744	0.916667		26.8135	0.293464	22.1313	0.398554	15.6014	0.565507	12.7457	0.726581	29.773	0.262799	22.1313	0.351696	17.892	0.409003	14.7372
		26.6891	1	21.7882	1	15.8444	0.772917	11.6958	0.875	29.5656	0.825	21.7882	0.891667	18.0176	0.05	13.5198	0.379167	53.3782	1	39.6084	1	31.6888	0.991667	23.3917	0.983333	59.1312	1	43.5764	1	36.0352	0.872917	27.0395	0.916667		26.6891	0.294616	21.7882	0.396858	15.8444	0.548131	11.6958	0.752608	29.5656	0.275182	21.7882	0.363264	18.0176	0.419068	13.5198
		25.811	1	23.3071	1	15.4662	0.714583	10.3002	0.804167	28.3691	0.760417	23.3071	0.845833	17.6243	0.0125	11.9225	0.233333	51.6221	1	41.9069	1	30.9324	0.991667	20.6004	0.983333	56.7381	1	46.6143	1	35.2485	0.910417	23.8451	0.916667		25.811	0.302674	23.3071	0.38758	15.4662	0.589815	10.3002	0.909805	28.3691	0.274057	23.3071	0.351611	17.6243	0.392503	11.9225
		26.8009	1	23.4899	1	14.3074	0.49375	10.5091	0.797917	29.4599	0.85625	23.4899	0.877083	16.8329	0.0541667	11.9519	0.283333	53.6018	1	42.0112	1	28.6149	0.983333	21.0182	0.991667	58.9197	1	46.9797	1	33.6658	0.904167	23.9037	0.910417		26.8009	0.283376	23.4899	0.386926	14.3074	0.605335	10.5091	0.805855	29.4599	0.258279	23.4899	0.309123	16.8329	0.453001	11.9519
		26.3713	1	21.4688	1	14.0968	0.65	10.8724	0.7125	29.3981	0.84375	21.4688	0.916667	16.0752	0.1125	12.3291	0.354167	52.7426	1	38.945	1	28.1936	0.983333	21.7448	0.991667	58.7962	0.991667	42.9377	1	32.1504	0.845833	24.6582	0.916667		26.3713	0.287177	21.4688	0.408914	14.0968	0.664442	10.8724	0.833702	29.3981	0.281007	21.4688	0.36108	16.0752	0.478839	12.3291
		25.9176	0.958333	23.8798	1	13.1375	0.416667	10.192	0.733333	27.7421	0.783333	23.8798	0.860417	15.2451	0.0333333	11.6826	0.258333	51.8352	1	43.3656	1	26.275	0.983333	20.3841	0.983333	55.4842	1	47.7596	1	30.4903	0.925	23.3653	0.916667		25.9176	0.292918	23.8798	0.364168	13.1375	0.707681	10.192	0.891924	27.7421	0.272163	23.8798	0.33543	15.2451	0.502875	11.6826
		26.5606	1	22.4889	0.991667	14.0279	0.710417	9.97848	0.758333	29.1423	0.764583	22.4889	0.864583	16.2901	0.0208333	11.7056	0.183333	53.1211	1	40.8721	1	28.0559	0.991667	19.957	0.983333	58.2846	1	44.9778	1	32.5803	0.891667	23.4111	0.916667		26.5606	0.285279	22.4889	0.409273	14.0279	0.634824	9.97848	0.799656	29.1423	0.268457	22.4889	0.358896	16.2901	0.45358	11.7056
		25.4378	1	22.8506	1	15.0958	0.785417	9.78955	0.80625	28.0038	0.7375	22.8506	0.870833	17.6508	0.0333333	12.0401	0.233333	50.8756	1	41.5475	1	30.1916	0.983333	19.5791	0.983333	56.0077	1	45.7011	0.991667	35.3015	0.897917	24.0801	0.916667		25.4378	0.310632	22.8506	0.380183	15.0958	0.563668	9.78955	0.854969	28.0038	0.287093	22.8506	0.328746	17.6508	0.437569	12.0401
		25.5127	1	23.1629	1	14.5077	0.597917	9.56399	0.75	27.7027	0.795833	23.1629	0.84375	16.9443	0.025	11.6161	0.183333	51.0254	1	42.1538	1	29.0155	0.991667	19.128	0.975	55.4054	1	46.3259	1	33.8886	0.897917	23.2323	0.916667		25.5127	0.308835	23.1629	0.386897	14.5077	0.629863	9.56399	0.994921	27.7027	0.2904	23.1629	0.351416	16.9443	0.414585	11.6161
		24.8036	0.991667	23.4043	1	13.3201	0.479167	9.67332	0.652083	26.5885	0.766667	23.4043	0.8625	15.1901	0.0375	11.2899	0.216667	49.6071	1	42.851	1	26.6403	0.983333	19.3466	0.966667	53.1771	1	46.8086	1	30.3803	0.895833	22.5799	0.916667		24.8036	0.318359	23.4043	0.381371	13.3201	0.69729	9.67332	0.826995	26.5885	0.295514	23.4043	0.34344	15.1901	0.519607	11.2899
		24.0021	0.99375	22.0723	1	13.9428	0.65	9.68179	0.795833	25.9451	0.785417	22.0723	0.852083	15.9189	0.05	11.2357	0.175	48.0042	1	39.9524	1	27.8857	0.975	19.3636	0.966667	51.8901	1	44.1446	1	31.8378	0.866667	22.4713	0.916667		24.0021	0.328308	22.0723	0.392592	13.9428	0.659429	9.68179	0.855207	25.9451	0.292378	22.0723	0.347623	15.9189	0.475694	11.2357
		24.4787	0.99375	21.324	1	15.189	0.783333	9.43118	0.8375	26.3038	0.725	21.324	0.864583	17.3198	0.0166667	11.5025	0.229167	48.9573	1	38.358	1	30.378	0.983333	18.8624	0.966667	52.6076	1	42.6479	1	34.6396	0.885417	23.0049	0.908333		24.4787	0.32195	21.324	0.415568	15.189	0.524485	9.43118	0.830173	26.3038	0.283026	21.324	0.368506	17.3198	0.435312	11.5025
		25.3805	1	22.6348	1	14.0897	0.547917	9.44769	0.7375	27.1508	0.789583	22.6348	0.877083	15.9462	0.0166667	11.6538	0.35	50.761	1	41.5319	1	28.1793	0.991667	18.8954	0.983333	54.3015	1	45.2696	1	31.8924	0.910417	23.3075	0.916667		25.3805	0.311966	22.6348	0.351426	14.0897	0.666745	9.44769	0.929832	27.1508	0.289669	22.6348	0.339425	15.9462	0.463901	11.6538
		25.1615	1	22.7616	1	14.9619	0.775	9.83885	0.852083	27.0183	0.816667	22.7616	0.8625	16.8215	0.0333333	11.5669	0.21875	50.323	1	41.3718	1	29.9237	0.975	19.6777	0.983333	54.0366	1	45.5232	1	33.643	0.885417	23.1338	0.916667		25.1615	0.314868	22.7616	0.38753	14.9619	0.573427	9.83885	0.849962	27.0183	0.291848	22.7616	0.35017	16.8215	0.444169	11.5669
		25.9132	1	22.8088	1	13.623	0.458333	9.4675	0.672917	27.876	0.739583	22.8088	0.83125	15.3113	0.0166667	11.4355	0.175	51.8263	1	41.6551	1	27.2459	0.983333	18.935	0.983333	55.752	1	45.6177	1	30.6226	0.897917	22.8709	0.916667		25.9132	0.303738	22.8088	0.380616	13.623	0.638066	9.4675	0.840187	27.876	0.277839	22.8088	0.347788	15.3113	0.513324	11.4355
[truncated: 145 more columns]

## Sheet: Figure5_stats
	Latency																																Latency 50%
	Test for normal distribution																																Test for normal distribution
	Shapiro-Wilk test	C_uncon_Gerbil_10 Hz	C_uncon_Gerbil_50 Hz	C_uncon_Gerbil_100 Hz	C_uncon_Gerbil_200 Hz	C_uncon_Gerbil_300 Hz	C_uncon_Gerbil_400 Hz		Shapiro-Wilk test	C+D_uncon_Gerbil_10 Hz	C+D_uncon_Gerbil_50 Hz	C+D_uncon_Gerbil_100 Hz	C+D_uncon_Gerbil_200 Hz	C+D_uncon_Gerbil_300 Hz	C+D_uncon_Gerbil_400 Hz		Shapiro-Wilk test	C_con_Gerbil_10 Hz	C_con_Gerbil_50 Hz	C_con_Gerbil_100 Hz	C_con_Gerbil_200 Hz	C_con_Gerbil_300 Hz	C_con_Gerbil_400 Hz		Shapiro-Wilk test	C+D_con_Gerbil_10 Hz	C+D_con_Gerbil_50 Hz	C+D_con_Gerbil_100 Hz	C+D_con_Gerbil_200 Hz	C+D_con_Gerbil_300 Hz	C+D_con_Gerbil_400 Hz		Shapiro-Wilk test	C_uncon_Gerbil_10 Hz	C_uncon_Gerbil_50 Hz	C_uncon_Gerbil_100 Hz	C_uncon_Gerbil_200 Hz	C_uncon_Gerbil_300 Hz	C_uncon_Gerbil_400 Hz		Shapiro-Wilk test	C+D_uncon_Gerbil_10 Hz	C+D_uncon_Gerbil_50 Hz	C+D_uncon_Gerbil_100 Hz	C+D_uncon_Gerbil_200 Hz	C+D_uncon_Gerbil_300 Hz	C+D_uncon_Gerbil_400 Hz		Shapiro-Wilk test
	W			0.9303	0.9089	0.9238	0.9699		W			0.8844	0.886	0.892	0.9524		W			0.9286	0.862	0.9714	0.959		W			0.9538	0.9336	0.99	0.932		W			0.8992	0.8855	0.9447	0.9385		W			0.8465	0.9384	0.902	0.9512		W
	P value			0.2467	0.1115	0.1944	0.8374		P value			0.0455	0.0482	0.06	0.5287		P value			0.2313	0.0205	0.8607	0.6431		P value			0.5516	0.2775	0.9993	0.2625		P value			0.0781	0.0472	0.4101	0.3313		P value			0.0121	0.3293	0.0864	0.509		P value
	Passed normality test (alpha=0.05)?			Yes	Yes	Yes	Yes		Passed normality test (alpha=0.05)?			No	No	Yes	Yes		Passed normality test (alpha=0.05)?			Yes	No	Yes	Yes		Passed normality test (alpha=0.05)?			Yes	Yes	Yes	Yes		Passed normality test (alpha=0.05)?			Yes	No	Yes	Yes		Passed normality test (alpha=0.05)?			No	Yes	Yes	Yes		Passed normality test (alpha=0.05)?
	P value summary			ns	ns	ns	ns		P value summary			*	*	ns	ns		P value summary			ns	*	ns	ns		P value summary			ns	ns	ns	ns		P value summary			ns	*	ns	ns		P value summary			*	ns	ns	ns		P value summary
	Kolmogorov-Smirnov test	C_uncon_Gerbil_10 Hz	C_uncon_Gerbil_50 Hz	C_uncon_Gerbil_100 Hz	C_uncon_Gerbil_200 Hz	C_uncon_Gerbil_300 Hz	C_uncon_Gerbil_400 Hz		Kolmogorov-Smirnov test	C+D_uncon_Gerbil_10 Hz	C+D_uncon_Gerbil_50 Hz	C+D_uncon_Gerbil_100 Hz	C+D_uncon_Gerbil_200 Hz	C+D_uncon_Gerbil_300 Hz	C+D_uncon_Gerbil_400 Hz		Kolmogorov-Smirnov test	C_con_Gerbil_10 Hz	C_con_Gerbil_50 Hz	C_con_Gerbil_100 Hz	C_con_Gerbil_200 Hz	C_con_Gerbil_300 Hz	C_con_Gerbil_400 Hz		Kolmogorov-Smirnov test	C+D_con_Gerbil_10 Hz	C+D_con_Gerbil_50 Hz	C+D_con_Gerbil_100 Hz	C+D_con_Gerbil_200 Hz	C+D_con_Gerbil_300 Hz	C+D_con_Gerbil_400 Hz		Kolmogorov-Smirnov test	C_uncon_Gerbil_10 Hz	C_uncon_Gerbil_50 Hz	C_uncon_Gerbil_100 Hz	C_uncon_Gerbil_200 Hz	C_uncon_Gerbil_300 Hz	C_uncon_Gerbil_400 Hz		Kolmogorov-Smirnov test	C+D_uncon_Gerbil_10 Hz	C+D_uncon_Gerbil_50 Hz	C+D_uncon_Gerbil_100 Hz	C+D_uncon_Gerbil_200 Hz	C+D_uncon_Gerbil_300 Hz	C+D_uncon_Gerbil_400 Hz		Kolmogorov-Smirnov test
	KS distance			0.1473	0.1898	0.132	0.1234		KS distance			0.1633	0.1693	0.165	0.1475		KS distance			0.2023	0.2456	0.1214	0.1675		KS distance			0.1499	0.1615	0.07512	0.1591		KS distance			0.2591	0.2261	0.1325	0.1682		KS distance			0.2035	0.1805	0.1566	0.1808		KS distance
	P value			>0,1000	>0,1000	>0,1000	>0,1000		P value			>0,1000	>0,1000	>0,1000	>0,1000		P value			0.079	0.0108	>0,1000	>0,1000		P value			>0,1000	>0,1000	>0,1000	>0,1000		P value			0.0052	0.0281	>0,1000	>0,1000		P value			0.0752	>0,1000	>0,1000	>0,1000		P value
	Passed normality test (alpha=0.05)?			Yes	Yes	Yes	Yes		Passed normality test (alpha=0.05)?			Yes	Yes	Yes	Yes		Passed normality test (alpha=0.05)?			Yes	No	Yes	Yes		Passed normality test (alpha=0.05)?			Yes	Yes	Yes	Yes		Passed normality test (alpha=0.05)?			No	No	Yes	Yes		Passed normality test (alpha=0.05)?			Yes	Yes	Yes	Yes		Passed normality test (alpha=0.05)?
	P value summary			ns	ns	ns	ns		P value summary			ns	ns	ns	ns		P value summary			ns	*	ns	ns		P value summary			ns	ns	ns	ns		P value summary			**	*	ns	ns		P value summary			ns	ns	ns	ns		P value summary
	Number of values			16	16	16	16		Number of values			16	16	16	16		Number of values			16	16	16	16		Number of values			16	16	16	16		Number of values			16	16	16	16		Number of values			16	16	16	16		Number of values
	Statistical significance ?																																Statistical significance ?
	Test if additon of NC has effect																																Test if additon of NC has effect
	Mann Whitney test	unconditioned	unconditioned	unconditioned	unconditioned		Mann Whitney test	conditioned	conditioned	conditioned	conditioned																						Mann Whitney test	unconditioned	unconditioned	unconditioned	unconditioned		Mann Whitney test	conditioned	conditioned	conditioned	conditioned
		100Hz	200Hz	300Hz	400Hz			100Hz	200Hz	300Hz	400Hz																							100Hz	200Hz	300Hz	400Hz			100Hz	200Hz	300Hz	400Hz
		1	1	1	1			1	1	1	1																							1	1	1	1			1	1	1	1
	P value	0.642	0.3608	xxx	xxx		P value	xxx	0.423	xxx	xxx																						P value	0.4016	0.2542	xxx	xxx		P value	0.4909	xxx	xxx	xxx
	Exact or approximate P value?	Exact	Exact	xxx	xxx		Exact or approximate P value?	xxx	Exact	xxx	xxx																						Exact or approximate P value?	Exact	Exact	xxx	xxx		Exact or approximate P value?	Exact	xxx	xxx	xxx
	P value summary	ns	ns	xxx	xxx		P value summary	xxx	ns	xxx	xxx																						P value summary	ns	ns	xxx	xxx		P value summary	ns	xxx	xxx	xxx
	Significantly different (P < 0.05)?	No	No	xxx	xxx		Significantly different (P < 0.05)?	xxx	No	xxx	xxx																						Significantly different (P < 0.05)?	No	No	xxx	xxx		Significantly different (P < 0.05)?	No	xxx	xxx	xxx
	One- or two-tailed P value?	Two-tailed	Two-tailed	xxx	xxx		One- or two-tailed P value?	xxx	Two-tailed	xxx	xxx																						One- or two-tailed P value?	Two-tailed	Two-tailed	xxx	xxx		One- or two-tailed P value?	Two-tailed	xxx	xxx	xxx
	Sum of ranks in column A,E	277 , 251	289 , 239	xxx	xxx		Sum of ranks in column A,E	xxx	286 , 242	xxx	xxx																						Sum of ranks in column A,E	287 , 241	295 , 233	xxx	xxx		Sum of ranks in column A,E	283 , 245	xxx	xxx	xxx
	Mann-Whitney U	115	103	xxx	xxx		Mann-Whitney U	xxx	106	xxx	xxx																						Mann-Whitney U	105	97	xxx	xxx		Mann-Whitney U	109	xxx	xxx	xxx
	Unpaired t test	unconditioned	unconditioned	unconditioned	unconditioned		Unpaired t test	conditioned	conditioned	conditioned	conditioned																						Unpaired t test	unconditioned	unconditioned	unconditioned	unconditioned		Unpaired t test	conditioned	conditioned	conditioned	conditioned
		100Hz	200Hz	300Hz	400Hz			100Hz	200Hz	300Hz	400Hz																							100Hz	200Hz	300Hz	400Hz			100Hz	200Hz	300Hz	400Hz
		1	1	1	1			1	1	1	1																							1	1	1	1			1	1	1	1
	P value	xxx	xxx	0.1939	0.1405		P value	0.5523	xxx	0.3075	0.3862																						P value	xxx	xxx	0.2354	0.8264		P value	xxx	0.4675	0.3808	0.7925
	P value summary	xxx	xxx	ns	ns		P value summary	ns	xxx	ns	ns																						P value summary	xxx	xxx	ns	ns		P value summary	xxx	ns	ns	ns
	Significantly different (P < 0.05)?	xxx	xxx	No	No		Significantly different (P < 0.05)?	No	xxx	No	No																						Significantly different (P < 0.05)?	xxx	xxx	No	No		Significantly different (P < 0.05)?	xxx	No	No	No
	One- or two-tailed P value?	xxx	xxx	Two-tailed	Two-tailed		One- or two-tailed P value?	Two-tailed	xxx	Two-tailed	Two-tailed																						One- or two-tailed P value?	xxx	xxx	Two-tailed	Two-tailed		One- or two-tailed P value?	xxx	Two-tailed	Two-tailed	Two-tailed
	t, df	xxx	xxx	t=1,329, df=30	t=1,514, df=30		t, df	t=0,6011, df=30	xxx	t=1,038, df=30	t=0,8794, df=30																						t, df	xxx	xxx	t=1,211, df=30	t=0,2212, df=30		t, df	xxx	t=0,7359, df=30	t=0,8896, df=30	t=0,2654, df=30
[truncated: 125 more columns]

[truncated: 2 more sheets: Figure6_rawdata, Figure6_stats]
